# Supplementary material for: Ethyl 3-ferrocenyl-1-(pyridin-2-ylmeth­yl)-1H-pyrazole-5-carboxyl­ate
Source: Acta Crystallogr Sect E Struct Rep Online. 2011 Dec 10;68(Pt 1):m35–6. doi: 10.1107/S160053681105238X (PMC3254307; doi:10.1107/S160053681105238X)
Supplement: Supplementary file 1 [file e-68-00m35-sup1.cif]

##############################################################################
#                                                                            #
# This CIF contains the data in a paper accepted for publication in          #
# Acta Crystallographica Section E. It conforms to the requirements of       #
# Notes for Authors for Acta Crystallographica Section E, and has been       #
# peer reviewed under the auspices of the IUCr Commission on Journals.       #
#                                                                            #
# Full details of the Crystallographic Information File format               #
# are given in the paper "The Crystallographic Information File (CIF):       #
# a New Standard Archive File for Crystallography" by S. R. Hall, F. H.      #
# Allen and I. D. Brown [Acta Cryst. (1991), A47, 655-685].                  #
#                                                                            #
# The current version of the core CIF dictionary is obtainable from          #
# ftp://ftp.iucr.org/pub/cif_core.dic.                                       #
#                                                                            #
# Software is freely available for graphical display of the structure(s)     #
# in this CIF. For information consult the CIF software page                 #
# http://www.iucr.org/resources/cif/software.                                #
#                                                                            #
# This file may be used for bona fide research purposes within the           #
# scientific community so long as proper attribution is given to the journal # 
# article from which it was obtained.                                        #
#                                                                            #
##############################################################################
data_global
_audit_creation_method
;
manual editing of the CIF file
created by SHELXTL Ver. 6.10
and processed with modiCIfer-03272007.
;
_journal_date_recd_electronic     2011-10-18
_journal_date_accepted     2011-12-05
_journal_name_full     'Acta Crystallographica, Section E'
_journal_year     2012
_journal_volume     68
_journal_issue      1
_journal_page_first     m35
_journal_page_last     m36
_journal_paper_category     QM
_journal_paper_doi     10.1107/S160053681105238X
_journal_coeditor_code     IM2331
_publ_contact_author_name
;
Guzei, Ilia A.
;
_publ_contact_author_address
;
Department of Chemistry
University of Wisconsin-Madison
1101 University Ave
Madison, WI 53706
USA
;
_publ_contact_author_email     iguzei@chem.wisc.edu
_publ_contact_author_fax     '608-262-0381'
_publ_contact_author_phone     '608-263-4694'
_publ_section_title
;
Ethyl 3-ferrocenyl-1-(pyridin-2-ylmethyl)-1<i>H</i>-pyrazole-5-carboxylate
;
loop_
    _publ_author_name
    _publ_author_address
    'Guzei, Ilia A.'
;
Department of Chemistry
University of Wisconsin-Madison
1101 University Ave
Madison, WI 53706
USA
;
    'Spencer, Lara C.'
;
Department of Chemistry
University of Wisconsin-Madison
1101 University Ave
Madison, WI 53706
USA
;
    'Munyaneza, Apollinaire'
;
Department of Chemistry
University of Johannesburg
Auckland Park Kingsway Campus
Johannesburg 2006
South Africa
;
    'Darkwa, James'
;
Department of Chemistry
University of Johannesburg
Auckland Park Kingsway Campus
Johannesburg 2006
South Africa
;
_iucr_refine_instructions_details     ?
data_I
_chemical_name_systematic
;
Ethyl 3-ferrocenyl-1-(pyridin-2-ylmethyl)-1<i>H</i>-pyrazole-5-carboxylate
;
_chemical_name_common     ?
_chemical_formula_moiety     'C22 H21 Fe N3 O2'
_chemical_formula_sum     'C22 H21 Fe N3 O2'
_chemical_formula_iupac     '[Fe (C5 H5) (C17 H16 N3 O2)]'
_chemical_formula_weight     415.27
_chemical_melting_point     ?
_symmetry_cell_setting     triclinic
_symmetry_space_group_name_H-M     'P -1'
_symmetry_space_group_name_Hall     '-P 1'
loop_
    _symmetry_equiv_pos_as_xyz
    'x, y, z'
    '-x, -y, -z'
_cell_length_a     10.3913(2)
_cell_length_b     10.6343(2)
_cell_length_c     10.7371(2)
_cell_angle_alpha     86.6909(8)
_cell_angle_beta     65.5907(7)
_cell_angle_gamma     63.8778(7)
_cell_volume     958.82(3)
_cell_formula_units_Z     2
_cell_measurement_reflns_used     9889
_cell_measurement_theta_min     2.11
_cell_measurement_theta_max     26.41
_cell_measurement_temperature     296(2)
_exptl_crystal_description     block
_exptl_crystal_colour     orange
_exptl_crystal_size_max     0.35
_exptl_crystal_size_mid     0.28
_exptl_crystal_size_min     0.21
_exptl_crystal_density_diffrn     1.438
_exptl_crystal_density_meas     ?
_exptl_crystal_density_method     'not measured'
_exptl_crystal_F_000     432
_exptl_absorpt_coefficient_mu     0.809
_exptl_absorpt_correction_type     analytical
_exptl_absorpt_process_details     '(SADABS; Bruker, 211)'
_exptl_absorpt_correction_T_min     0.7654
_exptl_absorpt_correction_T_max     0.8510
_exptl_special_details
;
1H NMR (CDCl3): \d 1.43 (t, 3H, OCH2CH3), 4.07 (s, 5H, Fc), 4.27 (s, 2H, Fc),
 4.41 (s, 2H, Fc), 4.46 (q, 2H, OCH2CH3), 5.76 (s, 2H, CH2py), 6.82 (d, 1H, py),
 6.93 (s, 1H, pz), 7.22 (t, 1H, py), 7.63 (t, 1H, py), 8.62 (d, 1H, py).
;
_diffrn_ambient_temperature     296(2)
_diffrn_radiation_type     'Mo K\a'
_diffrn_radiation_wavelength     0.71073
_diffrn_radiation_source     .
_diffrn_radiation_monochromator     'mirror optics'
_diffrn_measurement_device_type     'Bruker SMART APEXII area-detector'
_diffrn_measurement_method     '0.50\% \w and 0.5\% \f scans'
_diffrn_detector_area_resol_mean     ?
_diffrn_reflns_number     19702
_diffrn_reflns_av_R_equivalents     0.0195
_diffrn_reflns_av_sigmaI/netI     0.0113
_diffrn_reflns_theta_min     2.11
_diffrn_reflns_theta_max     26.41
_diffrn_reflns_theta_full     25.00
_diffrn_measured_fraction_theta_max     0.978
_diffrn_measured_fraction_theta_full     0.986
_diffrn_reflns_limit_h_min     -12
_diffrn_reflns_limit_h_max     12
_diffrn_reflns_limit_k_min     -13
_diffrn_reflns_limit_k_max     13
_diffrn_reflns_limit_l_min     -13
_diffrn_reflns_limit_l_max     13
_refine_special_details
;
Refinement of <i>F</i>^2^ against ALL reflections. The weighted <i>R</i>-factor
<i>wR</i> and goodness of fit <i>S</i> are based on <i>F</i>^2^, conventional
<i>R</i>-factors <i>R</i> are based on <i>F</i>, with <i>F</i> set to zero for
negative <i>F</i>^2^. The threshold expression of <i>F</i>^2^ >
\s(<i>F</i>^2^) is used only for calculating <i>R</i>-factors(gt) <i>etc</i>.
and is not relevant to the choice of reflections for refinement.
<i>R</i>-factors based on <i>F</i>^2^ are statistically about twice as large
as those based on <i>F</i>, and <i>R</i>- factors based on ALL data will be
even larger.
;
_reflns_number_total     3852
_reflns_number_gt     3672
_reflns_threshold_expression     I>2\s(I)
_refine_ls_structure_factor_coef     Fsqd
_refine_ls_matrix_type     full
_refine_ls_R_factor_all     0.0262
_refine_ls_R_factor_gt     0.0250
_refine_ls_wR_factor_gt     0.0669
_refine_ls_wR_factor_ref     0.0679
_refine_ls_goodness_of_fit_ref     1.047
_refine_ls_restrained_S_all     1.047
_refine_ls_number_reflns     3852
_refine_ls_number_parameters     261
_refine_ls_number_restraints     0
_refine_ls_hydrogen_treatment     constr
_refine_ls_weighting_scheme     calc
_refine_ls_weighting_details
         'calc w=1/[\s^2^(Fo^2^)+(0.0332P)^2^+0.2460P] where P=(Fo^2^+2Fc^2^)/3'
_atom_sites_solution_hydrogens     geom
_atom_sites_solution_primary     direct
_atom_sites_solution_secondary     difmap
_refine_ls_shift/su_max     0.001
_refine_ls_shift/su_mean     0.000
_refine_diff_density_max     0.233
_refine_diff_density_min     -0.156
_refine_ls_extinction_method     none
_refine_ls_extinction_coef     ?
loop_
    _atom_type_symbol
    _atom_type_description
    _atom_type_scat_dispersion_real
    _atom_type_scat_dispersion_imag
    _atom_type_scat_source
    'C' 'C' 0.0033 0.0016
                         'International Tables Vol C Tables 4.2.6.8 and 6.1.1.4'
    'H' 'H' 0.0000 0.0000
                         'International Tables Vol C Tables 4.2.6.8 and 6.1.1.4'
    'N' 'N' 0.0061 0.0033
                         'International Tables Vol C Tables 4.2.6.8 and 6.1.1.4'
    'Fe' 'Fe' 0.3463 0.8444
                         'International Tables Vol C Tables 4.2.6.8 and 6.1.1.4'
    'O' 'O' 0.0106 0.0060
                         'International Tables Vol C Tables 4.2.6.8 and 6.1.1.4'
_computing_data_collection     'APEX2 (Bruker, 2011)'
_computing_cell_refinement     'SAINT-Plus (Bruker, 2011)'
_computing_data_reduction     'SAINT-Plus (Bruker, 2011)'
_computing_structure_solution     'SHELXTL (Sheldrick, 2008)'
_computing_structure_refinement
;
SHELXTL (Sheldrick, 2008), OLEX2 (Dolomanov <i>et al.</i>,
2009), FCF_filter (Guzei,
2007) and INSerter (Guzei, 2007)
;
_computing_molecular_graphics
                     'SHELXTL (Sheldrick, 2008) and DIAMOND (Brandenburg, 1999)'
_computing_publication_material
;
SHELXTL (Sheldrick, 2008), publCIF (Westrip, 2010) and modiCIFer
(Guzei, 2007)
;
loop_
    _atom_site_type_symbol
    _atom_site_label
    _atom_site_fract_x
    _atom_site_fract_y
    _atom_site_fract_z
    _atom_site_U_iso_or_equiv
    _atom_site_adp_type
    _atom_site_calc_flag
    _atom_site_refinement_flags
    _atom_site_occupancy
    _atom_site_symmetry_multiplicity
    _atom_site_disorder_assembly
    _atom_site_disorder_group
    Fe Fe1 0.28200(2) 0.18372(2) 0.366315(18) 0.04291(8) Uani d . 1 1 . .
    O O1 0.68655(14) 0.32795(13) -0.32948(12) 0.0623(3) Uani d . 1 1 . .
    O O2 0.42373(12) 0.45284(12) -0.20210(11) 0.0523(3) Uani d . 1 1 . .
    N N1 0.65978(13) 0.19596(12) 0.05966(12) 0.0420(2) Uani d . 1 1 A .
    N N2 0.69717(12) 0.21986(12) -0.07203(12) 0.0401(2) Uani d . 1 1 A .
    N N3 0.92774(14) 0.33270(12) -0.15160(13) 0.0482(3) Uani d . 1 1 . .
    C C1 0.41872(16) 0.28397(14) 0.27729(14) 0.0405(3) Uani d . 1 1 A .
    C C2 0.25905(18) 0.38446(16) 0.36209(16) 0.0513(3) Uani d . 1 1 A .
    H H2 0.1928 0.4583 0.3327 0.062 Uiso calc R 1 1 . .
    C C3 0.2184(2) 0.3528(2) 0.49868(16) 0.0626(4) Uani d . 1 1 A .
    H H3 0.1208 0.4020 0.5745 0.075 Uiso calc R 1 1 . .
    C C4 0.3512(2) 0.2339(2) 0.50013(16) 0.0604(4) Uani d . 1 1 A .
    H H4 0.3564 0.1912 0.5771 0.072 Uiso calc R 1 1 . .
    C C5 0.47621(18) 0.19029(17) 0.36362(15) 0.0478(3) Uani d . 1 1 A .
    H H5 0.5772 0.1144 0.3357 0.057 Uiso calc R 1 1 . .
    C C6 0.3420(3) -0.0224(3) 0.3165(5) 0.0706(9) Uani d P 0.900(10) 1 A 1
    H H6 0.4362 -0.1002 0.3064 0.085 Uiso calc PR 0.900(10) 1 A 1
    C C7 0.3150(4) 0.0551(5) 0.2119(2) 0.0650(8) Uani d P 0.900(10) 1 A 1
    H H7 0.3887 0.0375 0.1200 0.078 Uiso calc PR 0.900(10) 1 A 1
    C C8 0.1568(4) 0.1645(4) 0.2697(4) 0.0647(7) Uani d P 0.900(10) 1 A 1
    H H8 0.1083 0.2314 0.2229 0.078 Uiso calc PR 0.900(10) 1 A 1
    C C9 0.0854(3) 0.1543(4) 0.4114(4) 0.0695(8) Uani d P 0.900(10) 1 A 1
    H H9 -0.0185 0.2131 0.4744 0.083 Uiso calc PR 0.900(10) 1 A 1
    C C10 0.1991(6) 0.0396(4) 0.4404(4) 0.0727(9) Uani d P 0.900(10) 1 A 1
    H H10 0.1835 0.0094 0.5261 0.087 Uiso calc PR 0.900(10) 1 A 1
    C C10A 0.261(4) -0.002(3) 0.402(3) 0.0727(9) Uani d PG 0.100(10) 1 A 2
    H H10A 0.2895 -0.0662 0.4602 0.087 Uiso calc PR 0.100(10) 1 A 2
    C C6A 0.356(2) -0.012(2) 0.259(4) 0.0706(9) Uani d PG 0.100(10) 1 A 2
    H H6A 0.4573 -0.0852 0.2068 0.085 Uiso calc PR 0.100(10) 1 A 2
    C C7A 0.270(4) 0.107(3) 0.2102(18) 0.0650(8) Uani d PG 0.100(10) 1 A 2
    H H7A 0.3039 0.1269 0.1200 0.078 Uiso calc PR 0.100(10) 1 A 2
    C C8A 0.121(3) 0.192(2) 0.323(3) 0.0647(7) Uani d PG 0.100(10) 1 A 2
    H H8A 0.0413 0.2770 0.3197 0.078 Uiso calc PR 0.100(10) 1 A 2
    C C9A 0.116(3) 0.125(4) 0.442(2) 0.0695(8) Uani d PG 0.100(10) 1 A 2
    H H9A 0.0324 0.1577 0.5300 0.083 Uiso calc PR 0.100(10) 1 A 2
    C C11 0.50334(15) 0.28020(13) 0.12904(13) 0.0371(3) Uani d . 1 1 . .
    C C12 0.44094(15) 0.35814(13) 0.04066(13) 0.0385(3) Uani d . 1 1 A .
    H H12 0.3359 0.4236 0.0637 0.046 Uiso calc R 1 1 . .
    C C13 0.56798(15) 0.31739(13) -0.08772(13) 0.0372(3) Uani d . 1 1 . .
    C C14 0.57130(16) 0.36385(14) -0.22026(14) 0.0420(3) Uani d . 1 1 A .
    C C15 0.4087(2) 0.5095(2) -0.32467(17) 0.0594(4) Uani d . 1 1 . .
    H H15A 0.4244 0.4368 -0.3878 0.071 Uiso calc R 1 1 . .
    H H15B 0.4878 0.5421 -0.3722 0.071 Uiso calc R 1 1 . .
    C C16 0.2461(3) 0.6295(3) -0.2784(2) 0.0829(6) Uani d . 1 1 . .
    H H16A 0.2324 0.6692 -0.3573 0.124 Uiso calc R 1 1 . .
    H H16B 0.2320 0.7008 -0.2162 0.124 Uiso calc R 1 1 . .
    H H16C 0.1689 0.5959 -0.2317 0.124 Uiso calc R 1 1 . .
    C C17 0.86328(15) 0.14457(15) -0.17311(15) 0.0467(3) Uani d . 1 1 . .
    H H17A 0.8703 0.1581 -0.2654 0.056 Uiso calc R 1 1 A .
    H H17B 0.9026 0.0440 -0.1682 0.056 Uiso calc R 1 1 . .
    C C18 0.96598(15) 0.19558(14) -0.14829(13) 0.0391(3) Uani d . 1 1 A .
    C C19 1.09484(16) 0.10195(16) -0.12568(15) 0.0478(3) Uani d . 1 1 . .
    H H19 1.1178 0.0071 -0.1236 0.057 Uiso calc R 1 1 A .
    C C20 1.18884(18) 0.15086(19) -0.10632(17) 0.0576(4) Uani d . 1 1 A .
    H H20 1.2763 0.0896 -0.0912 0.069 Uiso calc R 1 1 . .
    C C21 1.1511(2) 0.2917(2) -0.10968(17) 0.0596(4) Uani d . 1 1 . .
    H H21 1.2123 0.3281 -0.0974 0.072 Uiso calc R 1 1 A .
    C C22 1.0197(2) 0.37736(17) -0.13176(17) 0.0564(4) Uani d . 1 1 A .
    H H22 0.9937 0.4729 -0.1329 0.068 Uiso calc R 1 1 . .
loop_
    _atom_site_aniso_label
    _atom_site_aniso_U_11
    _atom_site_aniso_U_22
    _atom_site_aniso_U_33
    _atom_site_aniso_U_12
    _atom_site_aniso_U_13
    _atom_site_aniso_U_23
    Fe1 0.04003(12) 0.05551(14) 0.03486(11) -0.02580(10) -0.01357(8) 0.00789(8)
    O1 0.0552(6) 0.0692(7) 0.0459(6) -0.0252(6) -0.0119(5) 0.0163(5)
    O2 0.0487(6) 0.0682(7) 0.0461(5) -0.0272(5) -0.0272(5) 0.0219(5)
    N1 0.0352(5) 0.0441(6) 0.0450(6) -0.0158(5) -0.0188(5) 0.0100(5)
    N2 0.0313(5) 0.0422(6) 0.0426(6) -0.0150(5) -0.0143(5) 0.0067(4)
    N3 0.0422(6) 0.0419(6) 0.0523(7) -0.0146(5) -0.0184(5) 0.0070(5)
    C1 0.0396(7) 0.0449(7) 0.0419(7) -0.0223(6) -0.0188(6) 0.0071(5)
    C2 0.0465(8) 0.0486(8) 0.0488(8) -0.0175(6) -0.0156(6) 0.0004(6)
    C3 0.0619(10) 0.0723(11) 0.0408(8) -0.0296(9) -0.0101(7) -0.0079(7)
    C4 0.0748(11) 0.0818(11) 0.0391(8) -0.0436(10) -0.0296(8) 0.0127(7)
    C5 0.0485(8) 0.0587(8) 0.0466(7) -0.0271(7) -0.0274(6) 0.0122(6)
    C6 0.0692(13) 0.0608(11) 0.092(3) -0.0379(10) -0.0342(17) 0.0061(11)
    C7 0.0596(14) 0.084(2) 0.0565(10) -0.0435(15) -0.0154(10) -0.0094(12)
    C8 0.0621(16) 0.0932(15) 0.0593(18) -0.0467(13) -0.0322(16) 0.0100(14)
    C9 0.0490(12) 0.0991(17) 0.0668(16) -0.0475(12) -0.0158(9) 0.0119(13)
    C10 0.078(2) 0.084(2) 0.0711(15) -0.057(2) -0.0255(14) 0.0270(13)
    C10A 0.078(2) 0.084(2) 0.0711(15) -0.057(2) -0.0255(14) 0.0270(13)
    C6A 0.0692(13) 0.0608(11) 0.092(3) -0.0379(10) -0.0342(17) 0.0061(11)
    C7A 0.0596(14) 0.084(2) 0.0565(10) -0.0435(15) -0.0154(10) -0.0094(12)
    C8A 0.0621(16) 0.0932(15) 0.0593(18) -0.0467(13) -0.0322(16) 0.0100(14)
    C9A 0.0490(12) 0.0991(17) 0.0668(16) -0.0475(12) -0.0158(9) 0.0119(13)
    C11 0.0337(6) 0.0380(6) 0.0427(7) -0.0184(5) -0.0173(5) 0.0082(5)
    C12 0.0312(6) 0.0394(6) 0.0441(7) -0.0156(5) -0.0167(5) 0.0094(5)
    C13 0.0347(6) 0.0370(6) 0.0432(7) -0.0185(5) -0.0178(5) 0.0094(5)
    C14 0.0450(7) 0.0436(7) 0.0443(7) -0.0255(6) -0.0202(6) 0.0113(5)
    C15 0.0743(11) 0.0762(11) 0.0544(9) -0.0447(9) -0.0429(8) 0.0302(8)
    C16 0.0765(13) 0.1023(16) 0.0912(15) -0.0423(12) -0.0582(12) 0.0498(13)
    C17 0.0326(6) 0.0469(7) 0.0488(8) -0.0128(6) -0.0119(6) -0.0020(6)
    C18 0.0301(6) 0.0416(7) 0.0344(6) -0.0125(5) -0.0081(5) 0.0045(5)
    C19 0.0378(7) 0.0460(7) 0.0515(8) -0.0150(6) -0.0170(6) 0.0111(6)
    C20 0.0406(8) 0.0699(10) 0.0590(9) -0.0199(7) -0.0248(7) 0.0108(8)
    C21 0.0504(9) 0.0780(11) 0.0536(9) -0.0368(8) -0.0158(7) -0.0007(8)
    C22 0.0579(9) 0.0485(8) 0.0572(9) -0.0270(7) -0.0167(7) 0.0045(7)
_geom_special_details
;
All e.s.d.'s (except the e.s.d. in the dihedral angle between two l.s. planes)
are estimated using the full covariance matrix. The cell e.s.d.'s are taken
into account individually in the estimation of e.s.d.'s in distances, angles
and torsion angles; correlations between e.s.d.'s in cell parameters are only
used when they are defined by crystal symmetry. An approximate (isotropic)
treatment of cell e.s.d.'s is used for estimating e.s.d.'s involving l.s.
planes.
;
loop_
    _geom_bond_atom_site_label_1
    _geom_bond_atom_site_label_2
    _geom_bond_site_symmetry_2
    _geom_bond_distance
    _geom_bond_publ_flag
    Fe1 C8A . 1.88(2) .
    Fe1 C9A . 1.94(2) .
    Fe1 C7A . 1.979(19) .
    Fe1 C7 . 2.029(2) .
    Fe1 C6 . 2.034(2) .
    Fe1 C4 . 2.0365(16) .
    Fe1 C5 . 2.0382(14) .
    Fe1 C3 . 2.0398(16) .
    Fe1 C1 . 2.0402(13) .
    Fe1 C2 . 2.0410(16) .
    Fe1 C10 . 2.044(2) .
    Fe1 C8 . 2.045(2) .
    O1 C14 . 1.2015(17) ?
    O2 C14 . 1.3346(17) ?
    O2 C15 . 1.4543(17) ?
    N1 C11 . 1.3393(16) ?
    N1 N2 . 1.3440(16) ?
    N2 C13 . 1.3590(16) ?
    N2 C17 . 1.4606(17) ?
    N3 C22 . 1.328(2) ?
    N3 C18 . 1.3345(18) ?
    C1 C2 . 1.423(2) ?
    C1 C5 . 1.4268(19) ?
    C1 C11 . 1.4588(18) ?
    C2 C3 . 1.414(2) ?
    C2 H2 . 0.9300 ?
    C3 C4 . 1.408(3) ?
    C3 H3 . 0.9300 ?
    C4 C5 . 1.423(2) ?
    C4 H4 . 0.9300 ?
    C5 H5 . 0.9300 ?
    C6 C7 . 1.403(4) ?
    C6 C10 . 1.420(4) ?
    C6 H6 . 0.9300 ?
    C7 C8 . 1.413(3) ?
    C7 H7 . 0.9300 ?
    C8 C9 . 1.413(3) ?
    C8 H8 . 0.9300 ?
    C9 C10 . 1.403(4) ?
    C9 H9 . 0.9300 ?
    C10 H10 . 0.9300 ?
    C10A C9A . 1.4200 ?
    C10A C6A . 1.4200 ?
    C10A H10A . 0.9300 ?
    C6A C7A . 1.4200 ?
    C6A H6A . 0.9300 ?
    C7A C8A . 1.4200 ?
    C7A H7A . 0.9300 ?
    C8A C9A . 1.4200 ?
    C8A H8A . 0.9300 ?
    C9A H9A . 0.9300 ?
    C11 C12 . 1.3973(17) ?
    C12 C13 . 1.3754(18) ?
    C12 H12 . 0.9300 ?
    C13 C14 . 1.4710(18) ?
    C15 C16 . 1.487(3) ?
    C15 H15A . 0.9700 ?
    C15 H15B . 0.9700 ?
    C16 H16A . 0.9600 ?
    C16 H16B . 0.9600 ?
    C16 H16C . 0.9600 ?
    C17 C18 . 1.5053(19) ?
    C17 H17A . 0.9700 ?
    C17 H17B . 0.9700 ?
    C18 C19 . 1.3820(19) ?
    C19 C20 . 1.377(2) ?
    C19 H19 . 0.9300 ?
    C20 C21 . 1.374(3) ?
    C20 H20 . 0.9300 ?
    C21 C22 . 1.377(2) ?
    C21 H21 . 0.9300 ?
    C22 H22 . 0.9300 ?
loop_
    _geom_angle_atom_site_label_1
    _geom_angle_atom_site_label_2
    _geom_angle_atom_site_label_3
    _geom_angle_site_symmetry_1
    _geom_angle_site_symmetry_3
    _geom_angle
    _geom_angle_publ_flag
    C8A Fe1 C9A . . 43.7(5) .
    C8A Fe1 C7A . . 43.1(4) .
    C9A Fe1 C7A . . 71.8(5) .
    C8A Fe1 C7 . . 54.7(8) .
    C9A Fe1 C7 . . 72.9(6) .
    C7A Fe1 C7 . . 15.8(9) .
    C8A Fe1 C6 . . 75.5(7) .
    C9A Fe1 C6 . . 61.8(9) .
    C7A Fe1 C6 . . 54.6(8) .
    C7 Fe1 C6 . . 40.41(10) .
    C8A Fe1 C4 . . 150.4(9) .
    C9A Fe1 C4 . . 117.5(7) .
    C7A Fe1 C4 . . 166.4(9) .
    C7 Fe1 C4 . . 152.72(14) .
    C6 Fe1 C4 . . 119.28(13) .
    C8A Fe1 C5 . . 165.0(10) .
    C9A Fe1 C5 . . 150.9(10) .
    C7A Fe1 C5 . . 126.5(8) .
    C7 Fe1 C5 . . 118.16(10) .
    C6 Fe1 C5 . . 107.71(8) .
    C4 Fe1 C5 . . 40.88(6) .
    C8A Fe1 C3 . . 115.3(7) .
    C9A Fe1 C3 . . 107.9(7) .
    C7A Fe1 C3 . . 149.6(10) .
    C7 Fe1 C3 . . 165.26(15) .
    C6 Fe1 C3 . . 153.27(15) .
    C4 Fe1 C3 . . 40.41(7) .
    C5 Fe1 C3 . . 68.50(7) .
    C8A Fe1 C1 . . 125.2(9) .
    C9A Fe1 C1 . . 166.9(11) .
    C7A Fe1 C1 . . 104.4(6) .
    C7 Fe1 C1 . . 107.08(8) .
    C6 Fe1 C1 . . 126.89(12) .
    C4 Fe1 C1 . . 68.73(6) .
    C5 Fe1 C1 . . 40.95(5) .
    C3 Fe1 C1 . . 68.62(6) .
    C8A Fe1 C2 . . 104.3(7) .
    C9A Fe1 C2 . . 128.5(10) .
    C7A Fe1 C2 . . 114.9(8) .
    C7 Fe1 C2 . . 127.20(13) .
    C6 Fe1 C2 . . 164.86(15) .
    C4 Fe1 C2 . . 68.20(7) .
    C5 Fe1 C2 . . 68.57(6) .
    C3 Fe1 C2 . . 40.54(7) .
    C1 Fe1 C2 . . 40.83(6) .
    C8A Fe1 C10 . . 63.9(8) .
    C9A Fe1 C10 . . 26.9(10) .
    C7A Fe1 C10 . . 74.5(6) .
    C7 Fe1 C10 . . 67.96(11) .
    C6 Fe1 C10 . . 40.75(10) .
    C4 Fe1 C10 . . 109.08(9) .
    C5 Fe1 C10 . . 128.22(12) .
    C3 Fe1 C10 . . 119.57(13) .
    C1 Fe1 C10 . . 165.64(15) .
    C2 Fe1 C10 . . 152.81(15) .
    C8A Fe1 C8 . . 15.3(9) .
    C9A Fe1 C8 . . 53.2(7) .
    C7A Fe1 C8 . . 28.0(9) .
    C7 Fe1 C8 . . 40.58(9) .
    C6 Fe1 C8 . . 68.13(10) .
    C4 Fe1 C8 . . 165.62(13) .
    C5 Fe1 C8 . . 152.11(12) .
    C3 Fe1 C8 . . 127.79(12) .
    C1 Fe1 C8 . . 118.02(9) .
    C2 Fe1 C8 . . 107.86(9) .
    C10 Fe1 C8 . . 67.67(11) .
    C14 O2 C15 . . 115.57(12) ?
    C11 N1 N2 . . 105.42(10) ?
    N1 N2 C13 . . 111.78(10) ?
    N1 N2 C17 . . 118.09(11) ?
    C13 N2 C17 . . 130.10(12) ?
    C22 N3 C18 . . 116.95(13) ?
    C2 C1 C5 . . 107.44(13) ?
    C2 C1 C11 . . 124.84(13) ?
    C5 C1 C11 . . 127.72(13) ?
    C2 C1 Fe1 . . 69.61(8) ?
    C5 C1 Fe1 . . 69.45(8) ?
    C11 C1 Fe1 . . 125.73(9) ?
    C3 C2 C1 . . 108.29(14) ?
    C3 C2 Fe1 . . 69.68(10) ?
    C1 C2 Fe1 . . 69.56(8) ?
    C3 C2 H2 . . 125.9 ?
    C1 C2 H2 . . 125.9 ?
    Fe1 C2 H2 . . 126.5 ?
    C4 C3 C2 . . 108.23(14) ?
    C4 C3 Fe1 . . 69.67(9) ?
    C2 C3 Fe1 . . 69.77(9) ?
    C4 C3 H3 . . 125.9 ?
    C2 C3 H3 . . 125.9 ?
    Fe1 C3 H3 . . 126.2 ?
    C3 C4 C5 . . 108.34(14) ?
    C3 C4 Fe1 . . 69.92(9) ?
    C5 C4 Fe1 . . 69.63(8) ?
    C3 C4 H4 . . 125.8 ?
    C5 C4 H4 . . 125.8 ?
    Fe1 C4 H4 . . 126.2 ?
    C4 C5 C1 . . 107.70(14) ?
    C4 C5 Fe1 . . 69.49(9) ?
    C1 C5 Fe1 . . 69.60(8) ?
    C4 C5 H5 . . 126.2 ?
    C1 C5 H5 . . 126.2 ?
    Fe1 C5 H5 . . 126.3 ?
    C7 C6 C10 . . 107.5(2) ?
    C7 C6 Fe1 . . 69.61(13) ?
    C10 C6 Fe1 . . 70.00(13) ?
    C7 C6 H6 . . 126.3 ?
    C10 C6 H6 . . 126.3 ?
    Fe1 C6 H6 . . 125.7 ?
    C6 C7 C8 . . 108.4(2) ?
    C6 C7 Fe1 . . 69.98(13) ?
    C8 C7 Fe1 . . 70.32(12) ?
    C6 C7 H7 . . 125.8 ?
    C8 C7 H7 . . 125.8 ?
    Fe1 C7 H7 . . 125.5 ?
    C9 C8 C7 . . 107.8(2) ?
    C9 C8 Fe1 . . 70.33(12) ?
    C7 C8 Fe1 . . 69.10(12) ?
    C9 C8 H8 . . 126.1 ?
    C7 C8 H8 . . 126.1 ?
    Fe1 C8 H8 . . 126.1 ?
    C10 C9 C8 . . 107.9(2) ?
    C10 C9 Fe1 . . 69.47(12) ?
    C8 C9 Fe1 . . 69.38(11) ?
    C10 C9 H9 . . 126.1 ?
    C8 C9 H9 . . 126.1 ?
    Fe1 C9 H9 . . 126.7 ?
    C9 C10 C6 . . 108.4(2) ?
    C9 C10 Fe1 . . 70.51(13) ?
    C6 C10 Fe1 . . 69.25(12) ?
    C9 C10 H10 . . 125.8 ?
    C6 C10 H10 . . 125.8 ?
    Fe1 C10 H10 . . 126.0 ?
    C9A C10A C6A . . 108.0 ?
    C9A C10A Fe1 . . 64.3(8) ?
    C6A C10A Fe1 . . 71.0(8) ?
    C9A C10A H10A . . 126.0 ?
    C6A C10A H10A . . 126.0 ?
    Fe1 C10A H10A . . 130.3 ?
    C7A C6A C10A . . 108.0 ?
    C7A C6A Fe1 . . 65.2(8) ?
    C10A C6A Fe1 . . 69.2(8) ?
    C7A C6A H6A . . 126.0 ?
    C10A C6A H6A . . 126.0 ?
    Fe1 C6A H6A . . 131.2 ?
    C6A C7A C8A . . 108.0 ?
    C6A C7A Fe1 . . 74.1(8) ?
    C8A C7A Fe1 . . 64.6(8) ?
    C6A C7A H7A . . 126.0 ?
    C8A C7A H7A . . 126.0 ?
    Fe1 C7A H7A . . 126.7 ?
    C7A C8A C9A . . 108.0 ?
    C7A C8A Fe1 . . 72.3(8) ?
    C9A C8A Fe1 . . 70.5(9) ?
    C7A C8A H8A . . 126.0 ?
    C9A C8A H8A . . 126.0 ?
    Fe1 C8A H8A . . 122.9 ?
    C10A C9A C8A . . 108.0 ?
    C10A C9A Fe1 . . 74.5(8) ?
    C8A C9A Fe1 . . 65.8(8) ?
    C10A C9A H9A . . 126.0 ?
    C8A C9A H9A . . 126.0 ?
    Fe1 C9A H9A . . 125.2 ?
    N1 C11 C12 . . 110.82(11) ?
    N1 C11 C1 . . 121.46(11) ?
    C12 C11 C1 . . 127.72(12) ?
    C13 C12 C11 . . 105.32(11) ?
    C13 C12 H12 . . 127.3 ?
    C11 C12 H12 . . 127.3 ?
    N2 C13 C12 . . 106.66(11) ?
    N2 C13 C14 . . 124.30(12) ?
    C12 C13 C14 . . 129.03(12) ?
    O1 C14 O2 . . 124.07(13) ?
    O1 C14 C13 . . 126.58(13) ?
    O2 C14 C13 . . 109.35(11) ?
    O2 C15 C16 . . 107.49(15) ?
    O2 C15 H15A . . 110.2 ?
    C16 C15 H15A . . 110.2 ?
    O2 C15 H15B . . 110.2 ?
    C16 C15 H15B . . 110.2 ?
    H15A C15 H15B . . 108.5 ?
    C15 C16 H16A . . 109.5 ?
    C15 C16 H16B . . 109.5 ?
    H16A C16 H16B . . 109.5 ?
    C15 C16 H16C . . 109.5 ?
    H16A C16 H16C . . 109.5 ?
    H16B C16 H16C . . 109.5 ?
    N2 C17 C18 . . 111.90(11) ?
    N2 C17 H17A . . 109.2 ?
    C18 C17 H17A . . 109.2 ?
    N2 C17 H17B . . 109.2 ?
    C18 C17 H17B . . 109.2 ?
    H17A C17 H17B . . 107.9 ?
    N3 C18 C19 . . 122.68(13) ?
    N3 C18 C17 . . 116.92(12) ?
    C19 C18 C17 . . 120.39(13) ?
    C20 C19 C18 . . 119.17(14) ?
    C20 C19 H19 . . 120.4 ?
    C18 C19 H19 . . 120.4 ?
    C21 C20 C19 . . 118.81(15) ?
    C21 C20 H20 . . 120.6 ?
    C19 C20 H20 . . 120.6 ?
    C20 C21 C22 . . 117.97(15) ?
    C20 C21 H21 . . 121.0 ?
    C22 C21 H21 . . 121.0 ?
    N3 C22 C21 . . 124.42(15) ?
    N3 C22 H22 . . 117.8 ?
    C21 C22 H22 . . 117.8 ?
loop_
    _geom_torsion_atom_site_label_1
    _geom_torsion_atom_site_label_2
    _geom_torsion_atom_site_label_3
    _geom_torsion_atom_site_label_4
    _geom_torsion_site_symmetry_1
    _geom_torsion_site_symmetry_2
    _geom_torsion_site_symmetry_3
    _geom_torsion_site_symmetry_4
    _geom_torsion
    _geom_torsion_publ_flag
    C11 N1 N2 C13 . . . . 0.02(14) ?
    C11 N1 N2 C17 . . . . 178.37(11) ?
    C8A Fe1 C1 C2 . . . . 69.3(10) ?
    C9A Fe1 C1 C2 . . . . 40(3) ?
    C7A Fe1 C1 C2 . . . . 111.5(10) ?
    C7 Fe1 C1 C2 . . . . 127.72(16) ?
    C6 Fe1 C1 C2 . . . . 167.79(16) ?
    C4 Fe1 C1 C2 . . . . -80.86(10) ?
    C5 Fe1 C1 C2 . . . . -118.74(12) ?
    C3 Fe1 C1 C2 . . . . -37.33(9) ?
    C10 Fe1 C1 C2 . . . . -164.8(3) ?
    C8 Fe1 C1 C2 . . . . 85.16(15) ?
    C8A Fe1 C1 C5 . . . . -172.0(10) ?
    C9A Fe1 C1 C5 . . . . 159(3) ?
    C7A Fe1 C1 C5 . . . . -129.8(10) ?
    C7 Fe1 C1 C5 . . . . -113.53(16) ?
    C6 Fe1 C1 C5 . . . . -73.47(18) ?
    C4 Fe1 C1 C5 . . . . 37.88(9) ?
    C3 Fe1 C1 C5 . . . . 81.41(10) ?
    C2 Fe1 C1 C5 . . . . 118.74(12) ?
    C10 Fe1 C1 C5 . . . . -46.0(4) ?
    C8 Fe1 C1 C5 . . . . -156.10(14) ?
    C8A Fe1 C1 C11 . . . . -49.6(10) ?
    C9A Fe1 C1 C11 . . . . -79(3) ?
    C7A Fe1 C1 C11 . . . . -7.4(10) ?
    C7 Fe1 C1 C11 . . . . 8.82(19) ?
    C6 Fe1 C1 C11 . . . . 48.9(2) ?
    C4 Fe1 C1 C11 . . . . 160.23(14) ?
    C5 Fe1 C1 C11 . . . . 122.35(15) ?
    C3 Fe1 C1 C11 . . . . -156.24(14) ?
    C2 Fe1 C1 C11 . . . . -118.91(15) ?
    C10 Fe1 C1 C11 . . . . 76.3(4) ?
    C8 Fe1 C1 C11 . . . . -33.75(18) ?
    C5 C1 C2 C3 . . . . -0.28(17) ?
    C11 C1 C2 C3 . . . . 179.13(13) ?
    Fe1 C1 C2 C3 . . . . 59.10(11) ?
    C5 C1 C2 Fe1 . . . . -59.38(10) ?
    C11 C1 C2 Fe1 . . . . 120.03(13) ?
    C8A Fe1 C2 C3 . . . . 112.4(10) ?
    C9A Fe1 C2 C3 . . . . 71.0(9) ?
    C7A Fe1 C2 C3 . . . . 157.0(10) ?
    C7 Fe1 C2 C3 . . . . 168.65(15) ?
    C6 Fe1 C2 C3 . . . . -160.0(3) ?
    C4 Fe1 C2 C3 . . . . -37.43(10) ?
    C5 Fe1 C2 C3 . . . . -81.56(11) ?
    C1 Fe1 C2 C3 . . . . -119.68(13) ?
    C10 Fe1 C2 C3 . . . . 52.1(2) ?
    C8 Fe1 C2 C3 . . . . 127.86(15) ?
    C8A Fe1 C2 C1 . . . . -127.9(10) ?
    C9A Fe1 C2 C1 . . . . -169.3(9) ?
    C7A Fe1 C2 C1 . . . . -83.3(10) ?
    C7 Fe1 C2 C1 . . . . -71.67(15) ?
    C6 Fe1 C2 C1 . . . . -40.4(4) ?
    C4 Fe1 C2 C1 . . . . 82.25(9) ?
    C5 Fe1 C2 C1 . . . . 38.13(8) ?
    C3 Fe1 C2 C1 . . . . 119.68(13) ?
    C10 Fe1 C2 C1 . . . . 171.79(19) ?
    C8 Fe1 C2 C1 . . . . -112.46(14) ?
    C1 C2 C3 C4 . . . . 0.23(19) ?
    Fe1 C2 C3 C4 . . . . 59.26(12) ?
    C1 C2 C3 Fe1 . . . . -59.03(10) ?
    C8A Fe1 C3 C4 . . . . 158.1(11) ?
    C9A Fe1 C3 C4 . . . . 111.6(11) ?
    C7A Fe1 C3 C4 . . . . -164.0(13) ?
    C7 Fe1 C3 C4 . . . . -157.5(3) ?
    C6 Fe1 C3 C4 . . . . 49.1(2) ?
    C5 Fe1 C3 C4 . . . . -37.73(10) ?
    C1 Fe1 C3 C4 . . . . -81.88(10) ?
    C2 Fe1 C3 C4 . . . . -119.47(14) ?
    C10 Fe1 C3 C4 . . . . 85.02(17) ?
    C8 Fe1 C3 C4 . . . . 168.55(14) ?
    C8A Fe1 C3 C2 . . . . -82.4(11) ?
    C9A Fe1 C3 C2 . . . . -128.9(11) ?
    C7A Fe1 C3 C2 . . . . -44.5(13) ?
    C7 Fe1 C3 C2 . . . . -38.0(4) ?
    C6 Fe1 C3 C2 . . . . 168.57(18) ?
    C4 Fe1 C3 C2 . . . . 119.47(14) ?
    C5 Fe1 C3 C2 . . . . 81.74(10) ?
    C1 Fe1 C3 C2 . . . . 37.59(9) ?
    C10 Fe1 C3 C2 . . . . -155.51(15) ?
    C8 Fe1 C3 C2 . . . . -71.98(15) ?
    C2 C3 C4 C5 . . . . -0.10(19) ?
    Fe1 C3 C4 C5 . . . . 59.23(11) ?
    C2 C3 C4 Fe1 . . . . -59.32(12) ?
    C8A Fe1 C4 C3 . . . . -43.0(16) ?
    C9A Fe1 C4 C3 . . . . -85.7(12) ?
    C7A Fe1 C4 C3 . . . . 143(3) ?
    C7 Fe1 C4 C3 . . . . 167.7(2) ?
    C6 Fe1 C4 C3 . . . . -157.06(16) ?
    C5 Fe1 C4 C3 . . . . 119.54(14) ?
    C1 Fe1 C4 C3 . . . . 81.59(10) ?
    C2 Fe1 C4 C3 . . . . 37.55(10) ?
    C10 Fe1 C4 C3 . . . . -113.54(18) ?
    C8 Fe1 C4 C3 . . . . -39.2(4) ?
    C8A Fe1 C4 C5 . . . . -162.6(16) ?
    C9A Fe1 C4 C5 . . . . 154.8(12) ?
    C7A Fe1 C4 C5 . . . . 24(3) ?
    C7 Fe1 C4 C5 . . . . 48.2(2) ?
    C6 Fe1 C4 C5 . . . . 83.40(16) ?
    C3 Fe1 C4 C5 . . . . -119.54(14) ?
    C1 Fe1 C4 C5 . . . . -37.95(9) ?
    C2 Fe1 C4 C5 . . . . -81.99(10) ?
    C10 Fe1 C4 C5 . . . . 126.92(17) ?
    C8 Fe1 C4 C5 . . . . -158.7(3) ?
    C3 C4 C5 C1 . . . . -0.07(18) ?
    Fe1 C4 C5 C1 . . . . 59.34(10) ?
    C3 C4 C5 Fe1 . . . . -59.41(12) ?
    C2 C1 C5 C4 . . . . 0.21(16) ?
    C11 C1 C5 C4 . . . . -179.17(13) ?
    Fe1 C1 C5 C4 . . . . -59.27(11) ?
    C2 C1 C5 Fe1 . . . . 59.48(10) ?
    C11 C1 C5 Fe1 . . . . -119.90(13) ?
    C8A Fe1 C5 C4 . . . . 145(3) ?
    C9A Fe1 C5 C4 . . . . -51.1(16) ?
    C7A Fe1 C5 C4 . . . . -173.2(11) ?
    C7 Fe1 C5 C4 . . . . -157.20(17) ?
    C6 Fe1 C5 C4 . . . . -114.56(18) ?
    C3 Fe1 C5 C4 . . . . 37.31(10) ?
    C1 Fe1 C5 C4 . . . . 119.04(13) ?
    C2 Fe1 C5 C4 . . . . 81.03(11) ?
    C10 Fe1 C5 C4 . . . . -74.09(19) ?
    C8 Fe1 C5 C4 . . . . 168.9(2) ?
    C8A Fe1 C5 C1 . . . . 26(3) ?
    C9A Fe1 C5 C1 . . . . -170.2(16) ?
    C7A Fe1 C5 C1 . . . . 67.8(11) ?
    C7 Fe1 C5 C1 . . . . 83.77(16) ?
    C6 Fe1 C5 C1 . . . . 126.40(17) ?
    C4 Fe1 C5 C1 . . . . -119.04(13) ?
    C3 Fe1 C5 C1 . . . . -81.73(10) ?
    C2 Fe1 C5 C1 . . . . -38.01(8) ?
    C10 Fe1 C5 C1 . . . . 166.87(16) ?
    C8 Fe1 C5 C1 . . . . 49.9(2) ?
    C8A Fe1 C6 C7 . . . . 51.8(10) ?
    C9A Fe1 C6 C7 . . . . 96.6(9) ?
    C7A Fe1 C6 C7 . . . . 9.7(9) ?
    C4 Fe1 C6 C7 . . . . -155.95(15) ?
    C5 Fe1 C6 C7 . . . . -112.91(16) ?
    C3 Fe1 C6 C7 . . . . 169.88(18) ?
    C1 Fe1 C6 C7 . . . . -71.64(17) ?
    C2 Fe1 C6 C7 . . . . -39.7(4) ?
    C10 Fe1 C6 C7 . . . . 118.5(2) ?
    C8 Fe1 C6 C7 . . . . 37.73(13) ?
    C8A Fe1 C6 C10 . . . . -66.6(10) ?
    C9A Fe1 C6 C10 . . . . -21.8(9) ?
    C7A Fe1 C6 C10 . . . . -108.8(10) ?
    C7 Fe1 C6 C10 . . . . -118.5(2) ?
    C4 Fe1 C6 C10 . . . . 85.60(19) ?
    C5 Fe1 C6 C10 . . . . 128.64(19) ?
    C3 Fe1 C6 C10 . . . . 51.4(3) ?
    C1 Fe1 C6 C10 . . . . 169.91(16) ?
    C2 Fe1 C6 C10 . . . . -158.1(3) ?
    C8 Fe1 C6 C10 . . . . -80.72(17) ?
    C10 C6 C7 C8 . . . . 0.0(2) ?
    Fe1 C6 C7 C8 . . . . -60.04(14) ?
    C10 C6 C7 Fe1 . . . . 60.02(15) ?
    C8A Fe1 C7 C6 . . . . -111.1(11) ?
    C9A Fe1 C7 C6 . . . . -66.3(11) ?
    C7A Fe1 C7 C6 . . . . -150(2) ?
    C4 Fe1 C7 C6 . . . . 50.9(2) ?
    C5 Fe1 C7 C6 . . . . 84.46(16) ?
    C3 Fe1 C7 C6 . . . . -161.9(3) ?
    C1 Fe1 C7 C6 . . . . 127.43(16) ?
    C2 Fe1 C7 C6 . . . . 167.91(15) ?
    C10 Fe1 C7 C6 . . . . -38.25(14) ?
    C8 Fe1 C7 C6 . . . . -119.19(19) ?
    C8A Fe1 C7 C8 . . . . 8.1(11) ?
    C9A Fe1 C7 C8 . . . . 52.9(11) ?
    C7A Fe1 C7 C8 . . . . -31(2) ?
    C6 Fe1 C7 C8 . . . . 119.19(19) ?
    C4 Fe1 C7 C8 . . . . 170.05(17) ?
    C5 Fe1 C7 C8 . . . . -156.35(15) ?
    C3 Fe1 C7 C8 . . . . -42.7(4) ?
    C1 Fe1 C7 C8 . . . . -113.38(17) ?
    C2 Fe1 C7 C8 . . . . -72.89(18) ?
    C10 Fe1 C7 C8 . . . . 80.94(17) ?
    C6 C7 C8 C9 . . . . -0.1(2) ?
    Fe1 C7 C8 C9 . . . . -59.92(14) ?
    C6 C7 C8 Fe1 . . . . 59.84(14) ?
    C8A Fe1 C8 C9 . . . . -35(3) ?
    C9A Fe1 C8 C9 . . . . 11.0(12) ?
    C7A Fe1 C8 C9 . . . . 136.2(15) ?
    C7 Fe1 C8 C9 . . . . 119.0(2) ?
    C6 Fe1 C8 C9 . . . . 81.40(17) ?
    C4 Fe1 C8 C9 . . . . -42.4(4) ?
    C5 Fe1 C8 C9 . . . . 168.09(18) ?
    C3 Fe1 C8 C9 . . . . -73.6(2) ?
    C1 Fe1 C8 C9 . . . . -157.33(17) ?
    C2 Fe1 C8 C9 . . . . -114.14(19) ?
    C10 Fe1 C8 C9 . . . . 37.26(16) ?
    C8A Fe1 C8 C7 . . . . -154(3) ?
    C9A Fe1 C8 C7 . . . . -107.9(12) ?
    C7A Fe1 C8 C7 . . . . 17.3(15) ?
    C6 Fe1 C8 C7 . . . . -37.58(14) ?
    C4 Fe1 C8 C7 . . . . -161.4(3) ?
    C5 Fe1 C8 C7 . . . . 49.1(3) ?
    C3 Fe1 C8 C7 . . . . 167.39(17) ?
    C1 Fe1 C8 C7 . . . . 83.70(18) ?
    C2 Fe1 C8 C7 . . . . 126.89(18) ?
    C10 Fe1 C8 C7 . . . . -81.72(17) ?
    C7 C8 C9 C10 . . . . 0.1(2) ?
    Fe1 C8 C9 C10 . . . . -59.00(16) ?
    C7 C8 C9 Fe1 . . . . 59.14(14) ?
    C8A Fe1 C9 C10 . . . . 137.7(15) ?
    C9A Fe1 C9 C10 . . . . -25(3) ?
    C7A Fe1 C9 C10 . . . . 98.1(10) ?
    C7 Fe1 C9 C10 . . . . 81.54(18) ?
    C6 Fe1 C9 C10 . . . . 37.80(15) ?
    C4 Fe1 C9 C10 . . . . -72.9(2) ?
    C5 Fe1 C9 C10 . . . . -37.1(5) ?
    C3 Fe1 C9 C10 . . . . -113.8(2) ?
    C1 Fe1 C9 C10 . . . . 166.4(2) ?
    C2 Fe1 C9 C10 . . . . -157.0(2) ?
    C8 Fe1 C9 C10 . . . . 119.4(2) ?
    C8A Fe1 C9 C8 . . . . 18.3(14) ?
    C9A Fe1 C9 C8 . . . . -144(3) ?
    C7A Fe1 C9 C8 . . . . -21.3(10) ?
    C7 Fe1 C9 C8 . . . . -37.88(15) ?
    C6 Fe1 C9 C8 . . . . -81.63(17) ?
    C4 Fe1 C9 C8 . . . . 167.67(17) ?
    C5 Fe1 C9 C8 . . . . -156.5(3) ?
    C3 Fe1 C9 C8 . . . . 126.75(19) ?
    C1 Fe1 C9 C8 . . . . 47.0(3) ?
    C2 Fe1 C9 C8 . . . . 83.53(19) ?
    C10 Fe1 C9 C8 . . . . -119.4(2) ?
    C8 C9 C10 C6 . . . . -0.2(2) ?
    Fe1 C9 C10 C6 . . . . -59.10(15) ?
    C8 C9 C10 Fe1 . . . . 58.94(15) ?
    C7 C6 C10 C9 . . . . 0.1(2) ?
    Fe1 C6 C10 C9 . . . . 59.88(16) ?
    C7 C6 C10 Fe1 . . . . -59.77(15) ?
    C8A Fe1 C10 C9 . . . . -21.3(9) ?
    C9A Fe1 C10 C9 . . . . 14.1(13) ?
    C7A Fe1 C10 C9 . . . . -66.2(10) ?
    C7 Fe1 C10 C9 . . . . -81.50(16) ?
    C6 Fe1 C10 C9 . . . . -119.4(2) ?
    C4 Fe1 C10 C9 . . . . 127.5(2) ?
    C5 Fe1 C10 C9 . . . . 169.27(16) ?
    C3 Fe1 C10 C9 . . . . 84.4(2) ?
    C1 Fe1 C10 C9 . . . . -153.8(3) ?
    C2 Fe1 C10 C9 . . . . 48.3(3) ?
    C8 Fe1 C10 C9 . . . . -37.51(15) ?
    C8A Fe1 C10 C6 . . . . 98.2(9) ?
    C9A Fe1 C10 C6 . . . . 133.5(14) ?
    C7A Fe1 C10 C6 . . . . 53.2(10) ?
    C7 Fe1 C10 C6 . . . . 37.94(15) ?
    C4 Fe1 C10 C6 . . . . -113.0(2) ?
    C5 Fe1 C10 C6 . . . . -71.3(2) ?
    C3 Fe1 C10 C6 . . . . -156.15(18) ?
    C1 Fe1 C10 C6 . . . . -34.4(4) ?
    C2 Fe1 C10 C6 . . . . 167.7(2) ?
    C8 Fe1 C10 C6 . . . . 81.93(17) ?
    C8A Fe1 C10A C9A . . . . -40.0(5) ?
    C7A Fe1 C10A C9A . . . . -86.0(6) ?
    C7 Fe1 C10A C9A . . . . -99.6(9) ?
    C6 Fe1 C10A C9A . . . . -136.3(16) ?
    C4 Fe1 C10A C9A . . . . 108.6(10) ?
    C5 Fe1 C10A C9A . . . . 152.9(10) ?
    C3 Fe1 C10A C9A . . . . 67.4(11) ?
    C1 Fe1 C10A C9A . . . . -168.5(12) ?
    C2 Fe1 C10A C9A . . . . 27(3) ?
    C10 Fe1 C10A C9A . . . . 21(2) ?
    C8 Fe1 C10A C9A . . . . -56.2(9) ?
    C8A Fe1 C10A C6A . . . . 82.0(6) ?
    C9A Fe1 C10A C6A . . . . 121.9(5) ?
    C7A Fe1 C10A C6A . . . . 36.0(4) ?
    C7 Fe1 C10A C6A . . . . 22.4(9) ?
    C6 Fe1 C10A C6A . . . . -14.4(15) ?
    C4 Fe1 C10A C6A . . . . -129.5(10) ?
    C5 Fe1 C10A C6A . . . . -85.1(9) ?
    C3 Fe1 C10A C6A . . . . -170.6(10) ?
    C1 Fe1 C10A C6A . . . . -46.6(12) ?
    C2 Fe1 C10A C6A . . . . 149(3) ?
    C10 Fe1 C10A C6A . . . . 143(2) ?
    C8 Fe1 C10A C6A . . . . 65.8(9) ?
    C9A C10A C6A C7A . . . . 0.0 ?
    Fe1 C10A C6A C7A . . . . -53.5(8) ?
    C9A C10A C6A Fe1 . . . . 53.5(8) ?
    C8A Fe1 C6A C7A . . . . 39.2(4) ?
    C9A Fe1 C6A C7A . . . . 85.9(7) ?
    C7 Fe1 C6A C7A . . . . -7.8(15) ?
    C6 Fe1 C6A C7A . . . . 145(2) ?
    C4 Fe1 C6A C7A . . . . -165.1(10) ?
    C5 Fe1 C6A C7A . . . . -124.9(10) ?
    C3 Fe1 C6A C7A . . . . 163(3) ?
    C1 Fe1 C6A C7A . . . . -81.2(10) ?
    C2 Fe1 C6A C7A . . . . -45.9(13) ?
    C10 Fe1 C6A C7A . . . . 110.7(10) ?
    C8 Fe1 C6A C7A . . . . 27.2(9) ?
    C8A Fe1 C6A C10A . . . . -83.4(7) ?
    C9A Fe1 C6A C10A . . . . -36.8(4) ?
    C7A Fe1 C6A C10A . . . . -122.6(5) ?
    C7 Fe1 C6A C10A . . . . -130.4(14) ?
    C6 Fe1 C6A C10A . . . . 23(2) ?
    C4 Fe1 C6A C10A . . . . 72.2(9) ?
    C5 Fe1 C6A C10A . . . . 112.4(10) ?
    C3 Fe1 C6A C10A . . . . 40(3) ?
    C1 Fe1 C6A C10A . . . . 156.1(10) ?
    C2 Fe1 C6A C10A . . . . -168.6(13) ?
    C10 Fe1 C6A C10A . . . . -11.9(9) ?
    C8 Fe1 C6A C10A . . . . -95.4(9) ?
    C10A C6A C7A C8A . . . . 0.0 ?
    Fe1 C6A C7A C8A . . . . -55.9(8) ?
    C10A C6A C7A Fe1 . . . . 55.9(8) ?
    C8A Fe1 C7A C6A . . . . -119.4(5) ?
    C9A Fe1 C7A C6A . . . . -79.1(6) ?
    C7 Fe1 C7A C6A . . . . 12(2) ?
    C6 Fe1 C7A C6A . . . . -11.3(10) ?
    C4 Fe1 C7A C6A . . . . 56(3) ?
    C5 Fe1 C7A C6A . . . . 75.2(10) ?
    C3 Fe1 C7A C6A . . . . -173.7(13) ?
    C1 Fe1 C7A C6A . . . . 114.0(11) ?
    C2 Fe1 C7A C6A . . . . 156.1(10) ?
    C10 Fe1 C7A C6A . . . . -51.2(10) ?
    C8 Fe1 C7A C6A . . . . -122.7(13) ?
    C9A Fe1 C7A C8A . . . . 40.3(4) ?
    C7 Fe1 C7A C8A . . . . 132(2) ?
    C6 Fe1 C7A C8A . . . . 108.1(11) ?
    C4 Fe1 C7A C8A . . . . 175(3) ?
    C5 Fe1 C7A C8A . . . . -165.4(11) ?
    C3 Fe1 C7A C8A . . . . -54.4(13) ?
    C1 Fe1 C7A C8A . . . . -126.6(12) ?
    C2 Fe1 C7A C8A . . . . -84.5(11) ?
    C10 Fe1 C7A C8A . . . . 68.2(11) ?
    C8 Fe1 C7A C8A . . . . -3.3(15) ?
    C6A C7A C8A C9A . . . . 0.0 ?
    Fe1 C7A C8A C9A . . . . -61.8(8) ?
    C6A C7A C8A Fe1 . . . . 61.8(8) ?
    C9A Fe1 C8A C7A . . . . -117.2(4) ?
    C7 Fe1 C8A C7A . . . . -14.5(9) ?
    C6 Fe1 C8A C7A . . . . -53.1(10) ?
    C4 Fe1 C8A C7A . . . . -177.8(13) ?
    C5 Fe1 C8A C7A . . . . 51(2) ?
    C3 Fe1 C8A C7A . . . . 152.9(10) ?
    C1 Fe1 C8A C7A . . . . 72.1(10) ?
    C2 Fe1 C8A C7A . . . . 111.2(11) ?
    C10 Fe1 C8A C7A . . . . -95.0(10) ?
    C8 Fe1 C8A C7A . . . . 6(3) ?
    C7A Fe1 C8A C9A . . . . 117.2(4) ?
    C7 Fe1 C8A C9A . . . . 102.7(10) ?
    C6 Fe1 C8A C9A . . . . 64.1(11) ?
    C4 Fe1 C8A C9A . . . . -60.6(13) ?
    C5 Fe1 C8A C9A . . . . 169(2) ?
    C3 Fe1 C8A C9A . . . . -89.9(11) ?
    C1 Fe1 C8A C9A . . . . -170.7(11) ?
    C2 Fe1 C8A C9A . . . . -131.5(12) ?
    C10 Fe1 C8A C9A . . . . 22.2(10) ?
    C8 Fe1 C8A C9A . . . . 123(3) ?
    C6A C10A C9A C8A . . . . 0.0 ?
    Fe1 C10A C9A C8A . . . . 57.5(8) ?
    C6A C10A C9A Fe1 . . . . -57.5(8) ?
    C7A C8A C9A C10A . . . . 0.0 ?
    Fe1 C8A C9A C10A . . . . -63.0(8) ?
    C7A C8A C9A Fe1 . . . . 63.0(8) ?
    C8A Fe1 C9A C10A . . . . 118.4(4) ?
    C7A Fe1 C9A C10A . . . . 78.7(6) ?
    C7 Fe1 C9A C10A . . . . 62.1(10) ?
    C6 Fe1 C9A C10A . . . . 19.7(10) ?
    C4 Fe1 C9A C10A . . . . -90.6(10) ?
    C5 Fe1 C9A C10A . . . . -55.5(13) ?
    C3 Fe1 C9A C10A . . . . -133.4(11) ?
    C1 Fe1 C9A C10A . . . . 154(3) ?
    C2 Fe1 C9A C10A . . . . -173.6(11) ?
    C10 Fe1 C9A C10A . . . . -12.8(15) ?
    C8 Fe1 C9A C10A . . . . 102.4(10) ?
    C7A Fe1 C9A C8A . . . . -39.8(4) ?
    C7 Fe1 C9A C8A . . . . -56.4(10) ?
    C6 Fe1 C9A C8A . . . . -98.7(10) ?
    C4 Fe1 C9A C8A . . . . 151.0(10) ?
    C5 Fe1 C9A C8A . . . . -173.9(13) ?
    C3 Fe1 C9A C8A . . . . 108.2(11) ?
    C1 Fe1 C9A C8A . . . . 36(3) ?
    C2 Fe1 C9A C8A . . . . 68.0(11) ?
    C10 Fe1 C9A C8A . . . . -131.2(15) ?
    C8 Fe1 C9A C8A . . . . -16.0(9) ?
    N2 N1 C11 C12 . . . . 0.02(14) ?
    N2 N1 C11 C1 . . . . -179.75(11) ?
    C2 C1 C11 N1 . . . . 170.29(13) ?
    C5 C1 C11 N1 . . . . -10.4(2) ?
    Fe1 C1 C11 N1 . . . . -100.98(14) ?
    C2 C1 C11 C12 . . . . -9.4(2) ?
    C5 C1 C11 C12 . . . . 169.84(13) ?
    Fe1 C1 C11 C12 . . . . 79.29(17) ?
    N1 C11 C12 C13 . . . . -0.06(15) ?
    C1 C11 C12 C13 . . . . 179.69(12) ?
    N1 N2 C13 C12 . . . . -0.06(14) ?
    C17 N2 C13 C12 . . . . -178.15(13) ?
    N1 N2 C13 C14 . . . . -179.11(11) ?
    C17 N2 C13 C14 . . . . 2.8(2) ?
    C11 C12 C13 N2 . . . . 0.07(14) ?
    C11 C12 C13 C14 . . . . 179.06(12) ?
    C15 O2 C14 O1 . . . . -1.6(2) ?
    C15 O2 C14 C13 . . . . 179.15(12) ?
    N2 C13 C14 O1 . . . . -3.4(2) ?
    C12 C13 C14 O1 . . . . 177.78(14) ?
    N2 C13 C14 O2 . . . . 175.85(12) ?
    C12 C13 C14 O2 . . . . -2.98(19) ?
    C14 O2 C15 C16 . . . . -166.88(14) ?
    N1 N2 C17 C18 . . . . -69.18(16) ?
    C13 N2 C17 C18 . . . . 108.81(16) ?
    C22 N3 C18 C19 . . . . -0.1(2) ?
    C22 N3 C18 C17 . . . . -179.02(13) ?
    N2 C17 C18 N3 . . . . -58.92(17) ?
    N2 C17 C18 C19 . . . . 122.13(14) ?
    N3 C18 C19 C20 . . . . -0.3(2) ?
    C17 C18 C19 C20 . . . . 178.57(13) ?
    C18 C19 C20 C21 . . . . 0.2(2) ?
    C19 C20 C21 C22 . . . . 0.3(2) ?
    C18 N3 C22 C21 . . . . 0.7(2) ?
    C20 C21 C22 N3 . . . . -0.8(3) ?
_iucr_refine_instructions_details
;
TITL DARKWA129 IN P-1 #2
CELL 0.71073 10.3913 10.6343 10.7371 86.6909 65.5907 63.8778
ZERR 2 0.0002 0.0002 0.0002 0.0008 0.0007 0.0007
LATT 1
SFAC C H N Fe O
UNIT 44 42 6 2 4
EADP C6 C6A
EADP C7 C7A
EADP C8 C8A
EADP C9 C9A
EADP C10 C10A
L.S. 22
PLAN  5
SIZE 0.206 0.283 0.349
TEMP 23
BOND $H
HTAB
MORE -1
CONF
REM FCF_FILTER (MSL, UW-MADISON) INSERTED 24 OMIT INSTRUCTIONS
REM FOR OUTLIER REFLECTIONS WITH THE CUTOFF VALUE OF 4.74853.
REM The weighting scheme has been updated.
fmap 2
acta 50
OMIT -3 3 0
OMIT 3 3 3
OMIT -3 0 3
OMIT 6 3 0
OMIT 0 -3 6
OMIT 6 0 3
OMIT 9 9 6
OMIT -3 -6 6
OMIT 1 -2 6
OMIT 0 0 12
OMIT 4 -2 1
OMIT -6 -3 3
OMIT 6 -3 6
OMIT 6 9 3
OMIT 0 0 5
OMIT 3 -3 2
OMIT -4 1 0
OMIT -3 2 1
OMIT 4 3 2
OMIT 2 -3 7
OMIT 3 -3 3
OMIT -3 6 0
OMIT -4 -8 8
OMIT 0 7 0
REM <HKL>C:/DOCUMENTS%20AND%20SETTINGS/ADMINISTRATOR/MY%20DOCUMENTS/SCIENTIFIC
REM %20PAPERS/DARKWA/DARKWA129%20ACTA%20E/REFINEMENT/DARKWA129.HKL</HKL>
WGHT    0.033200    0.246000
FVAR       1.11479   0.90018
FE1   4    0.281996    0.183718    0.366315    11.00000    0.04003    0.05551 =
         0.03486    0.00789   -0.01357   -0.02580
O1    5    0.686552    0.327952   -0.329485    11.00000    0.05520    0.06919 =
         0.04594    0.01635   -0.01191   -0.02518
O2    5    0.423735    0.452837   -0.202096    11.00000    0.04875    0.06815 =
         0.04608    0.02195   -0.02721   -0.02718
N1    3    0.659775    0.195961    0.059663    11.00000    0.03523    0.04410 =
         0.04496    0.01002   -0.01875   -0.01581
N2    3    0.697165    0.219856   -0.072035    11.00000    0.03132    0.04219 =
         0.04255    0.00667   -0.01433   -0.01504
N3    3    0.927737    0.332701   -0.151600    11.00000    0.04224    0.04188 =
         0.05233    0.00702   -0.01837   -0.01463
C1    1    0.418720    0.283973    0.277287    11.00000    0.03962    0.04486 =
         0.04190    0.00705   -0.01884   -0.02227
C2    1    0.259049    0.384460    0.362089    11.00000    0.04654    0.04864 =
         0.04877    0.00045   -0.01558   -0.01748
AFIX  43
H2    2    0.192824    0.458301    0.332691    11.00000   -1.20000
AFIX   0
C3    1    0.218397    0.352765    0.498677    11.00000    0.06185    0.07231 =
         0.04079   -0.00792   -0.01007   -0.02964
AFIX  43
H3    2    0.120753    0.401954    0.574491    11.00000   -1.20000
AFIX   0
C4    1    0.351214    0.233907    0.500129    11.00000    0.07480    0.08184 =
         0.03911    0.01272   -0.02956   -0.04365
AFIX  43
H4    2    0.356380    0.191192    0.577146    11.00000   -1.20000
AFIX   0
C5    1    0.476206    0.190293    0.363624    11.00000    0.04852    0.05869 =
         0.04655    0.01222   -0.02741   -0.02714
AFIX  43
H5    2    0.577204    0.114377    0.335707    11.00000   -1.20000
AFIX   0
PART 1
C6    1    0.341974   -0.022422    0.316453    21.00000    0.06916    0.06081 =
         0.09192    0.00607   -0.03424   -0.03786
AFIX  43
H6    2    0.436220   -0.100223    0.306432    21.00000   -1.20000
AFIX   0
C7    1    0.314988    0.055112    0.211859    21.00000    0.05956    0.08388 =
         0.05646   -0.00940   -0.01538   -0.04353
AFIX  43
H7    2    0.388714    0.037474    0.120020    21.00000   -1.20000
AFIX   0
C8    1    0.156817    0.164522    0.269729    21.00000    0.06208    0.09316 =
         0.05935    0.01002   -0.03217   -0.04674
AFIX  43
H8    2    0.108342    0.231376    0.222887    21.00000   -1.20000
AFIX   0
C9    1    0.085415    0.154267    0.411439    21.00000    0.04896    0.09908 =
         0.06680    0.01194   -0.01582   -0.04746
AFIX  43
H9    2   -0.018504    0.213073    0.474389    21.00000   -1.20000
AFIX   0
C10   1    0.199093    0.039621    0.440368    21.00000    0.07759    0.08445 =
         0.07114    0.02701   -0.02551   -0.05728
AFIX  43
H10   2    0.183495    0.009433    0.526091    21.00000   -1.20000
AFIX  56
PART 0
PART 2
C10A  1    0.261405   -0.001704    0.402400   -21.00000    0.07759    0.08445 =
         0.07114    0.02701   -0.02551   -0.05728
AFIX  43
H10A  2    0.289521   -0.066176    0.460198   -21.00000   -1.20000
AFIX  55
C6A   1    0.356191   -0.012459    0.259213   -21.00000    0.06916    0.06081 =
         0.09192    0.00607   -0.03424   -0.03786
AFIX  43
H6A   2    0.457284   -0.085212    0.206769   -21.00000   -1.20000
AFIX  55
C7A   1    0.269519    0.107374    0.210160   -21.00000    0.05956    0.08388 =
         0.05646   -0.00940   -0.01538   -0.04353
AFIX  43
H7A   2    0.303883    0.126883    0.119950   -21.00000   -1.20000
AFIX  55
C8A   1    0.121167    0.192190    0.323031   -21.00000    0.06208    0.09316 =
         0.05935    0.01002   -0.03217   -0.04674
AFIX  43
H8A   2    0.041311    0.277000    0.319722   -21.00000   -1.20000
AFIX  55
C9A   1    0.116152    0.124776    0.441842   -21.00000    0.04896    0.09908 =
         0.06680    0.01194   -0.01582   -0.04746
AFIX  43
H9A   2    0.032435    0.157683    0.530007   -21.00000   -1.20000
AFIX   0
PART 0
C11   1    0.503341    0.280201    0.129038    11.00000    0.03365    0.03799 =
         0.04266    0.00818   -0.01727   -0.01838
C12   1    0.440943    0.358139    0.040659    11.00000    0.03123    0.03942 =
         0.04405    0.00937   -0.01670   -0.01560
AFIX  43
H12   2    0.335895    0.423617    0.063726    11.00000   -1.20000
AFIX   0
C13   1    0.567979    0.317389   -0.087717    11.00000    0.03466    0.03704 =
         0.04320    0.00939   -0.01784   -0.01848
C14   1    0.571299    0.363854   -0.220257    11.00000    0.04503    0.04358 =
         0.04428    0.01128   -0.02022   -0.02554
C15   1    0.408678    0.509473   -0.324667    11.00000    0.07429    0.07616 =
         0.05438    0.03019   -0.04285   -0.04471
AFIX  23
H15A  2    0.424437    0.436790   -0.387792    11.00000   -1.20000
H15B  2    0.487790    0.542129   -0.372156    11.00000   -1.20000
AFIX   0
C16   1    0.246069    0.629495   -0.278357    11.00000    0.07651    0.10228 =
         0.09124    0.04983   -0.05822   -0.04227
AFIX 137
H16A  2    0.232422    0.669240   -0.357257    11.00000   -1.50000
H16B  2    0.231950    0.700813   -0.216203    11.00000   -1.50000
H16C  2    0.168856    0.595917   -0.231714    11.00000   -1.50000
AFIX   0
C17   1    0.863277    0.144569   -0.173108    11.00000    0.03255    0.04690 =
         0.04881   -0.00201   -0.01189   -0.01285
AFIX  23
H17A  2    0.870281    0.158105   -0.265388    11.00000   -1.20000
H17B  2    0.902643    0.043957   -0.168162    11.00000   -1.20000
AFIX   0
C18   1    0.965982    0.195578   -0.148288    11.00000    0.03014    0.04158 =
         0.03439    0.00453   -0.00807   -0.01251
C19   1    1.094839    0.101948   -0.125684    11.00000    0.03779    0.04600 =
         0.05145    0.01107   -0.01703   -0.01501
AFIX  43
H19   2    1.117766    0.007097   -0.123577    11.00000   -1.20000
AFIX   0
C20   1    1.188843    0.150855   -0.106324    11.00000    0.04065    0.06991 =
         0.05897    0.01076   -0.02476   -0.01989
AFIX  43
H20   2    1.276331    0.089629   -0.091242    11.00000   -1.20000
AFIX   0
C21   1    1.151079    0.291727   -0.109685    11.00000    0.05036    0.07801 =
         0.05362   -0.00071   -0.01583   -0.03679
AFIX  43
H21   2    1.212347    0.328145   -0.097426    11.00000   -1.20000
AFIX   0
C22   1    1.019742    0.377356   -0.131760    11.00000    0.05791    0.04847 =
         0.05723    0.00446   -0.01671   -0.02699
AFIX  43
H22   2    0.993689    0.472905   -0.132853    11.00000   -1.20000
HKLF 4
REM  DARKWA129 IN P-1 #2
REM R1 =  0.0250 for   3672 Fo > 4sig(Fo)  and  0.0262 for all   3852 data
REM    261 parameters refined using      0 restraints
END
WGHT      0.0336      0.2446
REM Highest difference peak  0.233,  deepest hole -0.156,  1-sigma level  0.031
Q1    1   0.3618  0.1059  0.3759  11.00000  0.05    0.23
Q2    1   0.3811  0.1378  0.3058  11.00000  0.05    0.21
Q3    1   0.4597  0.2854  0.2012  11.00000  0.05    0.21
Q4    1   0.5720  0.3442 -0.1500  11.00000  0.05    0.21
Q5    1   0.4641  0.3365  0.0975  11.00000  0.05    0.20
;
