# Supplementary material for: Ethyl 3-ferrocenyl-1-(pyridin-2-ylmeth­yl)-1H-pyrazole-5-carboxyl­ate
Source: Acta Crystallogr Sect E Struct Rep Online. 2011 Dec 10;68(Pt 1):m35–6. doi: 10.1107/S160053681105238X (PMC3254307; doi:10.1107/S160053681105238X)
Supplement: Supplementary file 2 [file e-68-00m35-Isup2.hkl]

# 
# h,k,l, Fc-squared, Fo-squared, sigma(Fo-squared) and status flag 
# 
data_I
_shelx_title          'DARKWA129' 
_shelx_refln_list_code         4 
_shelx_F_calc_maximum       87.30 
_exptl_crystal_F_000       432.00 
_reflns_d_resolution_high  0.7988 
 
loop_ 
 _symmetry_equiv_pos_as_xyz 
 'x, y, z' 
 '-x, -y, -z' 
 
_cell_length_a    10.3913 
_cell_length_b    10.6343 
_cell_length_c    10.7371 
_cell_angle_alpha  86.691 
_cell_angle_beta   65.591 
_cell_angle_gamma  63.878 
 
_shelx_F_squared_multiplier     1.000 
 
loop_ 
 _refln_index_h 
 _refln_index_k 
 _refln_index_l 
 _refln_F_squared_calc 
 _refln_F_squared_meas 
 _refln_F_squared_sigma 
 _refln_observed_status 
   1   0   0     2008.74     2094.85     18.74 o 
   2   0   0     1665.12     1760.98     14.13 o 
   3   0   0      443.34      474.95      3.70 o 
   4   0   0      152.58      146.59      1.32 o 
   5   0   0      653.91      688.60      7.13 o 
   6   0   0       74.18       82.18      0.93 o 
   7   0   0      516.66      519.08      5.39 o 
   8   0   0      106.20      103.78      1.43 o 
   9   0   0       18.99       18.87      0.54 o 
  10   0   0        6.73        7.70      0.43 o 
 -10   1   0       30.69       37.19      1.28 o 
  -9   1   0       24.40       23.23      0.61 o 
  -8   1   0       87.23       87.11      1.26 o 
  -7   1   0       79.49       72.31      1.66 o 
  -6   1   0        2.46        4.48      0.24 o 
  -5   1   0      105.08      110.18      1.41 o 
  -3   1   0      183.64      151.14      1.35 o 
  -2   1   0      836.25      873.28      7.02 o 
  -1   1   0     7103.81     6811.63    182.13 o 
   0   1   0       37.42       37.95      0.31 o 
   1   1   0      381.13      429.84      3.06 o 
   2   1   0     3142.07     3176.21     27.21 o 
   3   1   0     1024.13     1016.02      7.34 o 
   4   1   0        6.99       10.49      0.15 o 
   5   1   0     1698.40     1732.91     14.49 o 
   6   1   0      980.36      988.92      9.08 o 
   7   1   0       22.53       19.84      0.44 o 
   8   1   0       73.76       64.67      0.94 o 
   9   1   0        8.62        8.60      0.70 o 
  10   1   0      180.90      184.59      2.40 o 
  -9   2   0        4.80        4.44      0.57 o 
  -8   2   0       11.10       14.03      0.58 o 
  -7   2   0       84.56       89.04      1.50 o 
  -6   2   0      243.83      237.23      2.82 o 
  -5   2   0      835.80      797.48      8.19 o 
  -4   2   0       14.44       12.90      0.21 o 
  -3   2   0      723.65      662.61      5.55 o 
  -2   2   0      296.64      276.45      2.38 o 
  -1   2   0     2295.74     2457.19     16.95 o 
   1   2   0     1782.01     1865.05     19.73 o 
   2   2   0      193.75      184.81      1.51 o 
   3   2   0       35.28       33.19      0.32 o 
   4   2   0     2343.95     2333.28     16.64 o 
   5   2   0      413.60      436.40      3.08 o 
   6   2   0      164.61      153.29      1.22 o 
   7   2   0       90.41       90.80      1.14 o 
   8   2   0        2.06        2.30      0.24 o 
   9   2   0      450.33      448.30      5.14 o 
  10   2   0      118.50      120.40      2.09 o 
  11   2   0       14.55       14.25      1.18 o 
  -9   3   0       21.40       22.47      1.54 o 
  -8   3   0       27.96       28.57      0.81 o 
  -7   3   0       19.20       20.51      0.63 o 
  -5   3   0      306.33      283.85      3.09 o 
  -4   3   0        1.13        4.87      0.23 o 
  -2   3   0      469.62      462.63      4.03 o 
  -1   3   0       18.63       18.02      0.21 o 
   0   3   0      344.21      322.10      2.26 o 
   1   3   0      416.64      448.69      3.66 o 
   2   3   0      194.04      209.70      2.14 o 
   3   3   0      289.92      310.95      2.38 o 
   4   3   0       94.05      101.77      0.80 o 
   5   3   0      367.21      335.74      2.46 o 
   7   3   0      620.76      609.17      4.87 o 
   8   3   0        2.37        3.11      0.24 o 
   9   3   0      417.54      417.63      5.09 o 
  10   3   0       92.65       94.31      1.61 o 
  11   3   0       50.24       49.20      1.50 o 
  -8   4   0       11.72       15.53      0.83 o 
  -7   4   0        0.37       -0.24      0.27 o 
  -6   4   0      296.37      282.53      4.56 o 
  -5   4   0      135.45      141.16      1.69 o 
  -4   4   0      122.71      120.25      1.35 o 
  -3   4   0      288.44      282.71      2.29 o 
  -2   4   0      357.33      355.06      2.68 o 
  -1   4   0     2587.31     2644.55     19.07 o 
   0   4   0      464.59      505.41      3.63 o 
   1   4   0        9.42        5.90      0.13 o 
   2   4   0      238.15      252.27      2.46 o 
   3   4   0       25.55       38.13      0.45 o 
   4   4   0        3.08        3.51      0.14 o 
   5   4   0      889.45      883.79      8.83 o 
   6   4   0      124.14      115.10      0.94 o 
   7   4   0      129.62      137.12      1.22 o 
   8   4   0      179.73      186.88      2.13 o 
   9   4   0       89.84       87.99      2.23 o 
  10   4   0      132.31      133.67      2.09 o 
  11   4   0        9.82        8.83      0.53 o 
  -7   5   0       11.95       12.15      0.77 o 
  -6   5   0       20.45       17.59      0.61 o 
  -5   5   0       98.82       98.80      1.84 o 
  -4   5   0       97.90       97.27      1.23 o 
  -3   5   0     1159.50     1179.10     10.40 o 
  -2   5   0      705.09      771.19      5.71 o 
  -1   5   0       27.21       25.66      0.32 o 
   0   5   0      987.43      979.76      6.99 o 
   1   5   0        7.45       10.23      0.25 o 
   2   5   0      801.15      809.56      8.05 o 
   3   5   0       80.19       82.44      1.06 o 
   4   5   0     1696.77     1734.73     15.35 o 
   5   5   0      127.64      118.81      0.97 o 
   6   5   0        0.86        2.07      0.12 o 
   7   5   0      137.26      138.51      1.15 o 
   8   5   0       39.74       38.42      0.56 o 
   9   5   0       41.58       40.45      1.64 o 
  10   5   0      149.68      146.95      2.68 o 
  11   5   0      185.49      187.88      2.81 o 
  -6   6   0       40.55       47.12      1.36 o 
  -5   6   0        1.10        1.28      0.25 o 
  -4   6   0       20.09       20.94      0.59 o 
  -2   6   0       96.16       95.41      1.02 o 
  -1   6   0       14.52       15.20      0.34 o 
   0   6   0     1634.15     1821.29     12.67 o 
   1   6   0       87.12       66.41      0.58 o 
   2   6   0      247.77      222.66      2.62 o 
   3   6   0      856.04      926.60      7.75 o 
   4   6   0        8.22        7.44      0.23 o 
   5   6   0      474.82      464.01      4.27 o 
   6   6   0       19.83       17.36      0.36 o 
   7   6   0      233.09      232.02      2.21 o 
   8   6   0      171.50      179.84      2.43 o 
   9   6   0      134.40      132.04      1.69 o 
  10   6   0       64.54       68.79      1.52 o 
  11   6   0        2.57        2.78      0.48 o 
  -6   7   0        8.64       11.59      1.16 o 
  -5   7   0        9.25       10.01      0.69 o 
  -4   7   0       42.87       40.55      0.77 o 
  -3   7   0      470.95      468.42      4.54 o 
  -2   7   0        0.08        0.36      0.16 o 
  -1   7   0      105.60      111.66      1.08 o 
   1   7   0       52.59       46.21      0.57 o 
   2   7   0      113.25      111.77      1.40 o 
   3   7   0        1.25        1.22      0.14 o 
   4   7   0       45.84       43.24      0.60 o 
   5   7   0       35.54       35.47      0.78 o 
   6   7   0      617.63      615.19      5.91 o 
   7   7   0        2.39        3.94      0.23 o 
   8   7   0       83.62       82.81      1.38 o 
   9   7   0        2.48        2.18      0.25 o 
  10   7   0      127.35      126.68      5.78 o 
  11   7   0       85.24       85.71      3.61 o 
  -4   8   0        0.07        1.65      0.45 o 
  -3   8   0       55.86       57.02      1.12 o 
  -2   8   0       14.79       15.85      0.70 o 
  -1   8   0      126.47      117.91      1.52 o 
   0   8   0      192.27      190.84      1.86 o 
   1   8   0       19.35       20.28      0.43 o 
   2   8   0      170.31      161.21      1.96 o 
   3   8   0       61.31       60.63      0.91 o 
   4   8   0      220.76      208.90      2.17 o 
   5   8   0      232.57      228.51      2.61 o 
   6   8   0        0.70        1.15      0.18 o 
   7   8   0      284.07      286.16      2.78 o 
   8   8   0        2.64        3.88      0.24 o 
   9   8   0      364.35      355.96      4.84 o 
  10   8   0        2.28        3.02      0.36 o 
  11   8   0        9.70       10.98      1.15 o 
  -3   9   0       23.47       25.61      0.91 o 
  -2   9   0        7.00        4.70      0.33 o 
  -1   9   0        8.08        7.85      0.47 o 
   0   9   0       23.82       28.51      0.52 o 
   1   9   0       50.19       45.51      0.67 o 
   2   9   0        9.31        7.59      0.34 o 
   3   9   0       13.23       17.57      0.47 o 
   4   9   0        9.11        9.43      0.38 o 
   5   9   0        9.36       10.25      0.34 o 
   6   9   0      324.48      318.18      3.24 o 
   7   9   0      258.47      250.68      2.63 o 
   8   9   0       18.44       19.09      0.50 o 
   9   9   0      120.60      116.17      1.91 o 
  10   9   0      120.39      125.41      2.03 o 
  11   9   0        3.90        2.55      0.44 o 
  -2  10   0        2.28        2.04      0.50 o 
  -1  10   0       91.62       92.58      1.39 o 
   0  10   0       18.82       22.90      0.60 o 
   1  10   0      114.79      106.99      1.48 o 
   2  10   0       41.80       42.32      0.77 o 
   3  10   0        8.93        8.24      0.41 o 
   4  10   0      208.82      194.84      2.97 o 
   5  10   0        0.83        1.38      0.38 o 
   6  10   0      164.96      168.47      1.98 o 
   7  10   0       49.47       45.46      0.78 o 
   8  10   0      239.40      234.05      2.64 o 
   9  10   0      100.64       98.86      1.90 o 
  10  10   0        9.82       11.35      0.73 o 
  11  10   0        7.93       11.50      1.16 o 
   0  11   0       53.06       57.56      2.82 o 
   1  11   0       14.45       15.35      0.48 o 
   2  11   0       13.44       12.03      0.40 o 
   3  11   0        1.14        0.90      0.27 o 
   4  11   0       75.20       74.43      1.28 o 
   5  11   0       62.77       62.52      1.33 o 
   6  11   0        1.98        2.46      0.29 o 
   7  11   0      135.68      128.64      1.63 o 
   8  11   0        0.29        0.31      0.27 o 
   9  11   0       41.87       41.33      1.00 o 
  10  11   0        7.26        8.47      0.61 o 
   2  12   0        0.60       -0.16      0.33 o 
   3  12   0        3.53        4.33      0.47 o 
   4  12   0        2.18        2.08      0.33 o 
   5  12   0       85.44       82.54      1.42 o 
   6  12   0       64.09       61.20      0.99 o 
   7  12   0        2.07        2.20      0.31 o 
   8  12   0       51.63       51.48      0.91 o 
   9  12   0        2.28        3.75      0.56 o 
   4  13   0       32.32       35.70      1.83 o 
   5  13   0       10.97        9.63      1.10 o 
   6  13   0       16.06       16.83      1.39 o 
   7  13   0        3.34        3.12      0.71 o 
  -6 -13   1        5.94        2.70      0.84 o 
  -5 -13   1        0.17        0.09      0.68 o 
  -4 -13   1        1.07        0.71      0.75 o 
  -8 -12   1       15.78       16.49      0.80 o 
  -7 -12   1       12.10       11.43      0.55 o 
  -6 -12   1        9.30        9.11      0.52 o 
  -5 -12   1        3.73        3.16      0.41 o 
  -4 -12   1       70.70       64.96      2.78 o 
  -3 -12   1       64.65       60.85      1.32 o 
  -2 -12   1        3.88        3.59      0.46 o 
  -9 -11   1        7.29        7.60      0.51 o 
  -8 -11   1       74.04       69.00      1.07 o 
  -7 -11   1       31.67       31.01      0.68 o 
  -6 -11   1       31.73       30.94      0.66 o 
  -5 -11   1      103.30       99.25      1.58 o 
  -4 -11   1        7.47        5.86      0.42 o 
  -3 -11   1       99.99       90.76      1.48 o 
  -2 -11   1        3.07        2.59      0.32 o 
  -1 -11   1        2.63        3.10      0.27 o 
   0 -11   1        0.08        0.49      0.44 o 
 -10 -10   1        0.06       -0.14      0.33 o 
  -9 -10   1       85.34       89.94      1.61 o 
  -8 -10   1        8.82        8.52      0.40 o 
  -7 -10   1       87.70       88.96      1.23 o 
  -6 -10   1       98.44       93.04      1.25 o 
  -5 -10   1      300.50      286.00      3.12 o 
  -4 -10   1      128.96      127.44      1.89 o 
  -3 -10   1        0.57        0.21      0.26 o 
  -2 -10   1       28.70       26.09      0.61 o 
  -1 -10   1       34.65       35.09      0.70 o 
   0 -10   1      129.07      125.84      1.57 o 
   1 -10   1       40.94       39.26      0.78 o 
   2 -10   1       32.91       35.97      0.97 o 
 -10  -9   1       18.72       20.39      0.71 o 
  -9  -9   1        9.28        9.45      0.53 o 
  -8  -9   1      263.82      249.34      2.78 o 
  -7  -9   1        1.22        2.01      0.25 o 
  -6  -9   1       17.29       17.19      0.67 o 
  -5  -9   1      108.64      106.73      1.34 o 
  -4  -9   1       17.51       18.14      0.73 o 
  -3  -9   1       12.04       10.72      0.56 o 
  -2  -9   1      141.81      130.15      2.01 o 
  -1  -9   1       44.93       44.60      0.76 o 
   0  -9   1        2.19        2.60      0.22 o 
   1  -9   1      138.71      139.65      1.68 o 
   2  -9   1       39.01       39.30      0.75 o 
   3  -9   1        0.41       -0.02      0.23 o 
   4  -9   1        0.05        0.01      0.62 o 
 -10  -8   1      185.04      184.10      4.03 o 
  -9  -8   1       80.42       80.49      1.67 o 
  -8  -8   1      188.08      188.89      2.40 o 
  -7  -8   1       33.29       34.54      0.61 o 
  -6  -8   1       25.90       26.74      0.47 o 
  -5  -8   1      350.28      342.71      3.24 o 
  -4  -8   1        4.13        4.10      0.21 o 
  -3  -8   1      211.79      189.83      2.12 o 
  -2  -8   1        0.84        1.21      0.23 o 
  -1  -8   1      282.65      283.21      2.75 o 
   0  -8   1      232.10      235.55      2.33 o 
   1  -8   1       44.40       46.05      0.64 o 
   2  -8   1        6.93        5.19      0.38 o 
   3  -8   1        9.20        9.61      0.39 o 
   4  -8   1      142.56      145.52      2.44 o 
   5  -8   1        9.06        8.59      0.94 o 
 -11  -7   1       28.99       28.69      1.64 o 
 -10  -7   1        9.53        9.62      1.09 o 
  -9  -7   1      159.54      159.61      2.38 o 
  -8  -7   1      121.70      122.54      1.65 o 
  -7  -7   1        5.83        5.32      0.34 o 
  -6  -7   1        4.32        5.90      0.26 o 
  -5  -7   1       11.18       11.72      0.33 o 
  -4  -7   1      312.89      284.69      2.70 o 
  -3  -7   1       47.34       50.34      0.72 o 
  -2  -7   1      215.32      207.62      2.24 o 
  -1  -7   1       52.65       53.01      0.68 o 
   0  -7   1       41.70       39.58      0.70 o 
   1  -7   1       72.26       71.04      0.68 o 
   2  -7   1      170.83      179.68      1.59 o 
   3  -7   1       39.08       40.95      0.62 o 
   4  -7   1        3.01        3.49      0.24 o 
   5  -7   1       22.27       25.43      0.69 o 
   6  -7   1        6.01        6.16      0.80 o 
 -11  -6   1       32.57       34.91      1.76 o 
 -10  -6   1      303.76      299.61      6.44 o 
  -9  -6   1        2.18        1.75      0.27 o 
  -8  -6   1       82.76       80.82      1.12 o 
  -7  -6   1       52.02       56.46      0.69 o 
  -6  -6   1      506.63      506.80      4.56 o 
  -5  -6   1      163.07      162.91      1.76 o 
  -4  -6   1      304.17      296.85      3.02 o 
  -3  -6   1      655.53      632.52      5.08 o 
  -2  -6   1      105.96       92.55      1.05 o 
  -1  -6   1     2308.50     2404.27     21.09 o 
   0  -6   1       14.73       16.29      0.26 o 
   1  -6   1     1307.07     1341.36      9.28 o 
   2  -6   1        0.71        0.58      0.13 o 
   3  -6   1        3.81        3.93      0.22 o 
   4  -6   1      334.62      337.21      3.32 o 
   5  -6   1        2.73        3.47      0.31 o 
   6  -6   1       20.73       19.88      0.63 o 
   7  -6   1        0.01        0.22      0.45 o 
 -11  -5   1       19.85       20.66      0.75 o 
 -10  -5   1       28.69       27.68      0.79 o 
  -9  -5   1      226.84      226.11      3.17 o 
  -8  -5   1        1.64        2.14      0.21 o 
  -7  -5   1       46.84       44.06      0.53 o 
  -6  -5   1      108.49      109.18      0.99 o 
  -5  -5   1      481.96      475.70      3.42 o 
  -4  -5   1      392.10      386.85      3.17 o 
  -3  -5   1       29.47       23.15      0.35 o 
  -2  -5   1      423.18      448.69      4.14 o 
  -1  -5   1      624.36      635.59      5.45 o 
   0  -5   1      413.68      400.20      3.00 o 
   1  -5   1       30.87       28.71      0.39 o 
   2  -5   1      533.91      539.87      3.79 o 
   3  -5   1      109.63      109.28      1.07 o 
   4  -5   1      166.76      172.08      1.78 o 
   5  -5   1       61.48       62.18      1.23 o 
   6  -5   1      121.14      127.40      1.98 o 
   7  -5   1       48.68       44.00      1.29 o 
   8  -5   1       19.21       25.13      1.60 o 
 -11  -4   1       93.22       95.94      1.72 o 
 -10  -4   1       53.55       51.76      1.10 o 
  -9  -4   1        3.89        3.90      0.33 o 
  -8  -4   1      100.77       98.56      1.42 o 
  -7  -4   1       76.13       74.84      0.75 o 
  -6  -4   1     1249.08     1264.75      8.78 o 
  -5  -4   1      271.17      272.25      1.98 o 
  -4  -4   1      637.41      618.18      4.28 o 
  -3  -4   1       66.11       68.30      0.63 o 
  -2  -4   1     1148.52     1173.15     10.80 o 
  -1  -4   1     2186.52     2245.76     17.72 o 
   0  -4   1     1297.60     1316.12      9.90 o 
   1  -4   1     1252.07     1247.57      8.56 o 
   2  -4   1       29.26       40.72      0.36 o 
   3  -4   1      160.69      147.90      1.11 o 
   4  -4   1      296.33      299.84      3.04 o 
   5  -4   1       95.43       93.40      1.19 o 
   6  -4   1      121.62      110.15      1.73 o 
   7  -4   1        7.77       11.77      0.51 o 
   8  -4   1       53.84       50.18      1.41 o 
 -11  -3   1       13.69       13.91      1.28 o 
 -10  -3   1       37.55       36.26      0.89 o 
  -9  -3   1      212.54      221.50      3.15 o 
  -8  -3   1      215.83      213.30      2.42 o 
  -7  -3   1       55.77       57.37      0.66 o 
  -6  -3   1      193.43      189.74      1.50 o 
  -5  -3   1      620.34      586.42      4.12 o 
  -4  -3   1      499.95      517.86      3.66 o 
  -3  -3   1     1239.43     1187.37      7.94 o 
  -2  -3   1       76.70       74.81      0.60 o 
  -1  -3   1     1057.00     1021.29      9.81 o 
   1  -3   1      750.41      764.02      5.21 o 
   2  -3   1       13.52       21.77      0.23 o 
   3  -3   1      369.29      383.16      2.71 o 
   4  -3   1     1102.92     1115.51      9.20 o 
   5  -3   1       16.52       16.86      0.40 o 
   6  -3   1      379.28      371.05      4.50 o 
   7  -3   1       79.18       72.50      1.29 o 
   8  -3   1       42.95       46.21      1.20 o 
   9  -3   1        0.25        0.43      0.44 o 
 -10  -2   1       12.37       10.58      0.94 o 
  -9  -2   1        0.55        0.74      0.26 o 
  -8  -2   1       97.12       96.26      1.27 o 
  -7  -2   1      747.15      749.49      6.98 o 
  -6  -2   1      102.12      104.99      1.03 o 
  -5  -2   1     2256.68     2275.92     16.15 o 
  -4  -2   1      883.56      883.79      6.14 o 
  -3  -2   1      293.70      297.37      2.04 o 
  -2  -2   1      137.89      152.27      1.01 o 
  -1  -2   1      593.70      618.07      5.16 o 
   0  -2   1      816.74      913.83      9.23 o 
   1  -2   1      169.36      186.87      1.46 o 
   2  -2   1       65.09       65.35      0.50 o 
   3  -2   1     2542.36     2699.58     21.85 o 
   5  -2   1        1.05        3.26      0.18 o 
   6  -2   1       65.97       68.02      1.05 o 
   7  -2   1       38.68       45.43      0.92 o 
   8  -2   1        0.29       -0.08      0.25 o 
   9  -2   1      116.09      123.06      2.03 o 
 -10  -1   1        0.28        0.40      0.30 o 
  -9  -1   1       22.50       20.90      0.60 o 
  -8  -1   1      366.48      356.19      4.14 o 
  -7  -1   1        0.06       -0.17      0.17 o 
  -6  -1   1      381.53      393.58      3.75 o 
  -5  -1   1       10.03       14.51      0.24 o 
  -4  -1   1     2181.26     2244.57     16.32 o 
  -3  -1   1      230.51      228.35      1.65 o 
  -1  -1   1     4744.03     4702.06     71.28 o 
   0  -1   1        0.80        0.76      0.05 o 
   2  -1   1       49.66       46.94      0.36 o 
   3  -1   1       70.49       67.06      0.63 o 
   4  -1   1       75.05       72.98      0.73 o 
   5  -1   1      617.03      620.71      5.79 o 
   6  -1   1      160.73      158.63      1.81 o 
   7  -1   1        1.21        1.27      0.22 o 
   8  -1   1        6.76        7.87      0.43 o 
   9  -1   1       51.90       48.88      1.10 o 
  10  -1   1       20.58       18.34      0.90 o 
 -10   0   1       19.33       18.82      0.87 o 
  -9   0   1       18.14       22.35      0.67 o 
  -8   0   1       27.05       23.29      0.58 o 
  -7   0   1        4.45        4.34      0.27 o 
  -6   0   1      183.47      173.71      1.77 o 
  -5   0   1      421.10      391.30      3.70 o 
  -4   0   1      175.23      165.57      1.45 o 
  -3   0   1      495.68      482.39      3.51 o 
  -2   0   1     1172.48     1242.82      8.26 o 
   0   0   1        3.11        3.90      0.05 o 
   3   0   1        4.41       10.74      0.14 o 
   4   0   1     3627.99     3699.15     33.88 o 
   5   0   1        0.73        2.77      0.12 o 
   6   0   1     1291.64     1317.84     13.20 o 
   7   0   1       71.87       72.36      0.96 o 
   8   0   1      315.05      302.51      3.60 o 
   9   0   1      101.63       97.87      1.39 o 
  10   0   1        0.05       -0.26      0.26 o 
  -9   1   1       81.50       87.38      1.51 o 
  -8   1   1        1.26        1.87      0.27 o 
  -7   1   1       54.36       55.07      0.89 o 
  -6   1   1      116.74      111.48      1.32 o 
  -5   1   1       25.74       21.40      0.37 o 
  -4   1   1     2161.26     2204.51     17.88 o 
  -3   1   1       74.54       84.12      0.84 o 
  -2   1   1      822.74      831.96      8.64 o 
  -1   1   1      567.63      603.86      4.50 o 
   0   1   1     1045.39     1108.28      7.79 o 
   2   1   1       70.95       75.78      0.57 o 
   3   1   1       80.61       66.20      0.56 o 
   4   1   1       40.37       36.84      0.40 o 
   5   1   1      943.51      941.35      7.13 o 
   6   1   1       15.51       18.11      0.36 o 
   7   1   1      187.44      188.33      2.35 o 
   8   1   1       58.88       59.00      0.86 o 
   9   1   1       68.83       67.26      1.06 o 
  10   1   1       37.43       32.17      0.73 o 
  11   1   1       35.76       38.58      1.94 o 
  -9   2   1        1.77        1.67      0.45 o 
  -8   2   1       33.91       36.78      0.75 o 
  -7   2   1       34.91       35.08      1.04 o 
  -6   2   1      221.45      224.84      2.40 o 
  -5   2   1      158.67      168.54      1.65 o 
  -4   2   1      247.73      235.02      2.18 o 
  -2   2   1      422.01      464.58      3.92 o 
  -1   2   1     1307.07     1344.70     10.16 o 
   0   2   1     2322.45     2463.62     18.64 o 
   1   2   1     5766.92     5913.94    113.79 o 
   2   2   1     3164.68     3224.56     30.73 o 
   3   2   1      224.26      242.48      1.77 o 
   4   2   1      787.41      778.39      5.54 o 
   5   2   1      958.88      977.72      6.94 o 
   6   2   1     2096.06     2158.06     16.26 o 
   7   2   1       33.82       28.24      0.51 o 
   8   2   1     1490.87     1465.99     14.73 o 
   9   2   1        8.24        7.03      0.34 o 
  10   2   1       13.39       14.50      0.53 o 
  11   2   1       34.79       34.23      0.79 o 
  -8   3   1       34.41       32.25      1.14 o 
  -7   3   1      138.66      150.32      2.33 o 
  -6   3   1       26.77       28.24      0.62 o 
  -5   3   1       83.76       83.95      1.05 o 
  -4   3   1       14.83       15.94      0.35 o 
  -3   3   1      544.46      500.11      4.37 o 
  -2   3   1      224.77      203.64      1.75 o 
  -1   3   1      170.78      178.69      1.46 o 
   0   3   1     1813.05     1850.94     14.06 o 
   1   3   1     1981.14     2145.11     16.41 o 
   3   3   1     3900.36     4157.66     32.41 o 
   4   3   1        8.60        5.78      0.24 o 
   5   3   1      469.89      509.99      3.80 o 
   6   3   1     1278.08     1263.78      9.31 o 
   7   3   1      220.08      216.74      2.15 o 
   8   3   1      199.01      205.38      2.29 o 
   9   3   1       15.76       18.94      0.49 o 
  10   3   1       26.34       26.87      0.66 o 
  11   3   1      172.28      176.77      2.67 o 
  -8   4   1        5.03        5.62      1.00 o 
  -7   4   1       25.12       24.71      0.75 o 
  -6   4   1       34.98       36.96      0.86 o 
  -5   4   1      328.63      307.29      3.38 o 
  -4   4   1      891.64      853.49      8.33 o 
  -3   4   1       26.32       23.64      0.42 o 
  -2   4   1     1516.92     1537.33     11.94 o 
  -1   4   1      588.25      585.76      4.34 o 
   0   4   1      621.39      602.51      4.47 o 
   1   4   1      960.76      970.74      6.98 o 
   2   4   1      793.74      820.21      6.47 o 
   3   4   1     1970.63     1982.59     20.49 o 
   4   4   1     1097.28     1185.93      8.53 o 
   5   4   1     1986.22     2070.29     14.80 o 
   6   4   1       94.94       90.65      0.79 o 
   7   4   1        6.56        4.50      0.15 o 
   8   4   1        0.67        0.57      0.16 o 
   9   4   1      310.75      315.71      3.44 o 
  10   4   1       69.82       72.45      1.20 o 
  11   4   1        1.21        0.69      0.47 o 
  12   4   1       18.38       19.50      0.90 o 
  -7   5   1        9.54       10.40      1.13 o 
  -6   5   1       17.70       15.56      0.61 o 
  -5   5   1      110.14      111.40      1.54 o 
  -4   5   1       63.17       58.21      0.86 o 
  -3   5   1        1.05        0.92      0.16 o 
  -2   5   1        1.53        2.54      0.16 o 
  -1   5   1      464.88      496.65      3.92 o 
   0   5   1      452.78      514.87      4.00 o 
   1   5   1     1227.37     1233.35      8.76 o 
   2   5   1       11.09       20.03      0.35 o 
   3   5   1      863.64      861.05      7.73 o 
   4   5   1      592.68      601.26      5.00 o 
   5   5   1       63.85       54.55      0.89 o 
   6   5   1      712.97      729.45      6.59 o 
   7   5   1      148.39      157.97      1.34 o 
   8   5   1      293.39      289.23      2.59 o 
   9   5   1       11.84       11.46      0.49 o 
  10   5   1       69.69       68.82      1.25 o 
  11   5   1       21.14       21.94      0.71 o 
  12   5   1        5.15        5.03      0.46 o 
  -6   6   1        2.04        0.98      0.48 o 
  -5   6   1      177.58      173.25      4.34 o 
  -4   6   1       29.27       26.74      0.60 o 
  -3   6   1       35.03       30.00      0.52 o 
  -2   6   1      651.12      665.75      6.00 o 
  -1   6   1        0.87        1.13      0.20 o 
   0   6   1      498.91      464.43      3.79 o 
   1   6   1       49.11       54.58      0.50 o 
   2   6   1     1236.78     1321.68     11.73 o 
   3   6   1      536.73      519.17      5.00 o 
   4   6   1      599.98      594.89      5.42 o 
   5   6   1      549.23      537.98      4.52 o 
   6   6   1      465.06      463.70      3.93 o 
   7   6   1      298.48      299.14      2.71 o 
   8   6   1       27.32       29.46      0.56 o 
   9   6   1      130.83      142.18      1.78 o 
  10   6   1       42.13       40.84      1.08 o 
  11   6   1       16.96       16.27      0.77 o 
  12   6   1       10.15        9.01      1.03 o 
  -5   7   1        5.65        6.08      0.61 o 
  -4   7   1       37.71       42.51      0.82 o 
  -3   7   1       31.86       32.02      0.57 o 
  -2   7   1       17.37       16.71      0.39 o 
  -1   7   1      151.34      153.28      1.55 o 
   0   7   1       18.19       16.14      0.32 o 
   1   7   1      230.45      239.65      2.14 o 
   2   7   1        9.43       12.82      0.29 o 
   3   7   1      451.13      437.62      4.24 o 
   4   7   1       30.55       30.40      0.48 o 
   5   7   1     1391.62     1359.31     12.74 o 
   6   7   1      163.28      168.56      1.78 o 
   7   7   1       15.90       13.53      0.34 o 
   8   7   1      186.17      192.26      2.89 o 
   9   7   1       12.55       12.74      0.44 o 
  10   7   1      180.00      168.82      2.51 o 
  11   7   1        3.85        2.69      0.45 o 
  12   7   1       79.15       85.15      2.89 o 
  -4   8   1        4.36        3.80      0.52 o 
  -3   8   1        0.29        0.24      0.23 o 
  -2   8   1       22.46       23.80      0.57 o 
  -1   8   1       16.57       15.18      0.44 o 
   0   8   1       31.37       33.42      0.58 o 
   1   8   1      152.33      152.04      1.53 o 
   2   8   1       80.68       77.65      0.98 o 
   3   8   1       63.82       59.42      0.77 o 
   4   8   1      326.18      305.23      3.05 o 
   5   8   1      115.97      113.09      1.29 o 
   6   8   1       56.99       50.96      0.72 o 
   7   8   1       27.22       27.58      0.51 o 
   8   8   1      299.96      300.14      3.05 o 
   9   8   1       95.69      101.28      1.66 o 
  10   8   1       52.07       51.29      1.05 o 
  11   8   1      191.56      183.91      5.04 o 
  12   8   1       19.04       19.56      1.44 o 
  -3   9   1       14.38       14.19      0.63 o 
  -2   9   1       79.17       82.92      1.27 o 
  -1   9   1        6.42        6.11      0.35 o 
   0   9   1      176.26      173.55      2.82 o 
   1   9   1       45.77       44.10      0.66 o 
   2   9   1        6.97        5.38      0.30 o 
   3   9   1       27.92       26.58      0.55 o 
   4   9   1        0.74        0.54      0.17 o 
   5   9   1      283.95      269.86      3.07 o 
   6   9   1      112.08      107.65      1.28 o 
   7   9   1       44.97       47.17      0.72 o 
   8   9   1       44.11       47.19      0.75 o 
   9   9   1       77.07       75.20      1.36 o 
  10   9   1       18.84       16.83      0.89 o 
  11   9   1       35.52       33.38      1.16 o 
  -1  10   1        1.88        2.53      0.41 o 
   0  10   1       87.37       83.40      1.32 o 
   1  10   1       33.69       34.60      0.72 o 
   2  10   1        0.47       -0.05      0.19 o 
   3  10   1      268.34      256.73      2.89 o 
   4  10   1       28.79       28.22      1.02 o 
   5  10   1      323.34      318.47      3.42 o 
   6  10   1       66.85       65.44      0.96 o 
   7  10   1        0.39        0.01      0.22 o 
   8  10   1       82.43       82.19      1.15 o 
   9  10   1       18.71       17.75      0.79 o 
  10  10   1      107.34      106.41      1.81 o 
  11  10   1       34.96       36.46      0.93 o 
   0  11   1       13.48       12.92      0.73 o 
   1  11   1        3.98        2.69      0.34 o 
   2  11   1       51.31       52.10      0.80 o 
   3  11   1        1.19        1.01      0.27 o 
   4  11   1       24.17       23.59      0.61 o 
   5  11   1        4.08        4.09      0.31 o 
   6  11   1       92.13       92.28      1.26 o 
   7  11   1       11.08       11.73      0.58 o 
   8  11   1       30.69       28.61      0.65 o 
   9  11   1       56.47       57.81      1.20 o 
  10  11   1        1.82        0.93      0.40 o 
   2  12   1        1.04        1.03      0.43 o 
   3  12   1       29.79       26.12      0.85 o 
   4  12   1       19.97       18.41      0.58 o 
   5  12   1       59.84       55.67      0.98 o 
   6  12   1        5.71        5.89      0.37 o 
   7  12   1       55.84       56.28      0.94 o 
   8  12   1        2.86        2.73      0.32 o 
   9  12   1       24.29       26.14      0.82 o 
   4  13   1        1.59        2.90      0.83 o 
   5  13   1       24.89       26.59      1.62 o 
   6  13   1        7.43        7.50      1.00 o 
   7  13   1        0.78        1.08      0.85 o 
  -5 -13   2       16.96       14.05      1.29 o 
  -4 -13   2        7.66        7.89      1.05 o 
  -8 -12   2        0.39        0.53      0.46 o 
  -7 -12   2       22.12       22.38      0.88 o 
  -6 -12   2       12.69       13.10      0.85 o 
  -5 -12   2       19.13       18.58      0.95 o 
  -4 -12   2       21.56       21.98      1.00 o 
  -3 -12   2        1.24        1.08      0.38 o 
  -2 -12   2       35.91       33.84      0.97 o 
  -1 -12   2       10.66        9.48      1.01 o 
  -9 -11   2        2.77        2.98      0.62 o 
  -8 -11   2       42.95       42.69      0.82 o 
  -7 -11   2       40.08       38.48      0.76 o 
  -6 -11   2      166.62      164.68      2.01 o 
  -5 -11   2       42.27       38.54      0.90 o 
  -4 -11   2       79.84       78.00      1.93 o 
  -3 -11   2        0.34        0.47      0.31 o 
  -2 -11   2        4.46        5.31      0.37 o 
  -1 -11   2       23.38       21.46      0.78 o 
   0 -11   2       24.93       25.20      0.73 o 
   1 -11   2       31.60       31.22      1.12 o 
  -9 -10   2       60.88       63.68      1.29 o 
  -8 -10   2        0.28        0.31      0.25 o 
  -7 -10   2      176.92      170.99      2.05 o 
  -6 -10   2       55.46       54.47      0.89 o 
  -5 -10   2        8.81        9.47      0.48 o 
  -4 -10   2       26.04       22.19      0.65 o 
  -3 -10   2      156.16      156.85      2.17 o 
  -2 -10   2       63.91       59.61      1.08 o 
  -1 -10   2       62.71       62.09      1.00 o 
   0 -10   2       38.41       37.48      1.10 o 
   1 -10   2       32.24       33.70      0.79 o 
   2 -10   2       27.07       26.85      0.63 o 
 -10  -9   2       55.12       55.66      1.73 o 
  -9  -9   2       37.73       35.37      0.89 o 
  -8  -9   2       64.09       61.13      1.05 o 
  -7  -9   2      214.57      202.47      2.58 o 
  -6  -9   2       63.80       60.45      0.91 o 
  -5  -9   2       15.17       14.90      0.43 o 
  -4  -9   2      282.18      275.46      3.44 o 
  -3  -9   2        6.43        6.32      0.40 o 
  -2  -9   2        1.71        1.73      0.27 o 
  -1  -9   2       26.08       28.32      0.60 o 
   0  -9   2      141.38      136.96      1.69 o 
   1  -9   2       28.03       26.56      0.52 o 
   2  -9   2       28.88       28.17      0.60 o 
   3  -9   2       53.55       51.57      0.89 o 
   4  -9   2        0.01       -0.42      0.42 o 
 -10  -8   2        6.23        7.01      0.54 o 
  -9  -8   2       14.70       14.63      0.61 o 
  -8  -8   2       88.82       88.45      1.33 o 
  -7  -8   2       39.65       40.71      0.69 o 
  -6  -8   2      296.60      302.96      4.46 o 
  -5  -8   2        0.34        0.24      0.23 o 
  -4  -8   2       14.69       14.95      0.35 o 
  -3  -8   2       50.63       44.88      0.71 o 
  -2  -8   2       19.46       19.07      0.43 o 
  -1  -8   2      192.83      180.26      2.01 o 
   0  -8   2        4.82        3.82      0.25 o 
   1  -8   2      162.27      154.96      1.72 o 
   2  -8   2      253.01      247.09      2.69 o 
   3  -8   2       33.92       31.51      0.62 o 
   4  -8   2        5.53        5.26      0.31 o 
   5  -8   2       23.13       24.55      1.37 o 
 -10  -7   2        4.63        6.23      0.96 o 
  -9  -7   2      226.23      231.23      3.97 o 
  -8  -7   2       40.91       39.03      0.76 o 
  -7  -7   2      252.89      246.86      2.63 o 
  -6  -7   2        3.26        3.45      0.22 o 
  -5  -7   2       23.53       22.08      0.79 o 
  -4  -7   2       67.51       68.42      0.88 o 
  -3  -7   2        8.80        8.57      0.37 o 
  -2  -7   2        1.32        3.11      0.20 o 
  -1  -7   2       88.05       84.40      0.98 o 
   0  -7   2      624.59      647.35      5.58 o 
   1  -7   2       53.35       56.22      0.70 o 
   2  -7   2       68.55       71.34      0.75 o 
   3  -7   2       16.29       16.13      0.38 o 
   4  -7   2       18.45       19.46      0.47 o 
   5  -7   2       14.73       16.66      0.53 o 
   6  -7   2       21.92       25.69      1.02 o 
 -10  -6   2        0.08       -0.51      0.61 o 
  -9  -6   2      348.12      359.66      5.12 o 
  -8  -6   2      155.30      155.13      2.29 o 
  -7  -6   2      103.50      105.35      1.42 o 
  -6  -6   2       18.32       16.62      0.35 o 
  -5  -6   2       89.33       86.40      0.94 o 
  -4  -6   2      770.43      753.55      6.71 o 
  -3  -6   2        0.07        0.31      0.09 o 
  -2  -6   2     1179.11     1190.75      9.70 o 
  -1  -6   2      692.97      717.88      5.58 o 
   0  -6   2      355.94      363.05      3.38 o 
   1  -6   2      318.30      336.25      2.88 o 
   2  -6   2       14.47       11.99      0.25 o 
   3  -6   2      500.06      500.87      4.20 o 
   4  -6   2      284.07      285.16      2.84 o 
   5  -6   2      190.78      191.94      2.73 o 
   6  -6   2       33.99       29.55      0.74 o 
   7  -6   2        1.69        2.89      0.53 o 
 -10  -5   2      236.29      239.45      4.05 o 
  -9  -5   2       96.91       95.38      1.61 o 
  -8  -5   2       65.64       65.78      1.12 o 
  -7  -5   2       13.70       12.32      0.30 o 
  -6  -5   2       16.44       12.23      0.25 o 
  -5  -5   2      212.34      191.16      1.61 o 
  -4  -5   2      150.16      151.52      1.22 o 
  -3  -5   2     1315.61     1319.36      9.40 o 
  -2  -5   2       55.83       67.44      0.66 o 
  -1  -5   2       97.88       84.49      0.79 o 
   0  -5   2     1238.90     1367.40     10.29 o 
   1  -5   2      116.24      119.20      1.10 o 
   2  -5   2      193.33      183.35      1.63 o 
   3  -5   2      158.04      157.73      1.26 o 
   4  -5   2      126.17      133.55      1.42 o 
   5  -5   2       29.29       26.45      0.52 o 
   6  -5   2       10.61       14.07      0.51 o 
   7  -5   2        3.24        4.08      0.36 o 
   8  -5   2        4.24        3.76      0.55 o 
 -10  -4   2       13.18       12.94      0.61 o 
  -9  -4   2      269.20      261.29      3.65 o 
  -8  -4   2       21.14       20.33      0.55 o 
  -7  -4   2      224.96      220.75      2.20 o 
  -6  -4   2      112.43      133.42      1.18 o 
  -5  -4   2      846.15      851.21      7.01 o 
  -4  -4   2     2439.56     2505.22     17.22 o 
  -3  -4   2      528.87      506.53      3.74 o 
  -2  -4   2     1110.79     1090.25      7.77 o 
  -1  -4   2      578.13      566.94      5.27 o 
   0  -4   2     2913.09     2987.37     22.52 o 
   1  -4   2        0.22        0.55      0.14 o 
   2  -4   2     1369.28     1414.82     11.45 o 
   3  -4   2      430.54      427.27      3.03 o 
   4  -4   2      223.53      194.74      1.76 o 
   5  -4   2      489.28      477.55      5.01 o 
   6  -4   2        5.69        4.21      0.29 o 
   7  -4   2      149.10      148.45      2.24 o 
   8  -4   2        0.05        0.82      0.41 o 
   9  -4   2       40.95       47.87      1.43 o 
 -10  -3   2      171.83      171.77      2.63 o 
  -9  -3   2      117.60      124.25      1.98 o 
  -8  -3   2        1.00        0.65      0.24 o 
  -7  -3   2      162.63      157.98      1.51 o 
  -6  -3   2      335.92      334.20      2.84 o 
  -5  -3   2      475.93      509.18      3.61 o 
  -4  -3   2      459.83      429.45      3.04 o 
  -3  -3   2      574.89      581.37      3.93 o 
  -2  -3   2      311.17      300.76      2.01 o 
  -1  -3   2      120.52      123.50      0.99 o 
   0  -3   2       44.52       47.97      0.44 o 
   1  -3   2      262.90      272.19      2.23 o 
   2  -3   2        4.95        6.82      0.15 o 
   4  -3   2       33.56       22.89      0.26 o 
   5  -3   2      105.33      112.68      1.74 o 
   6  -3   2       65.45       67.09      1.33 o 
   7  -3   2      196.02      197.35      2.82 o 
   8  -3   2       15.47       17.80      0.60 o 
   9  -3   2        2.53        0.91      0.44 o 
 -10  -2   2      111.30      114.83      2.32 o 
  -9  -2   2        6.97        5.95      0.43 o 
  -8  -2   2       66.74       69.33      1.09 o 
  -7  -2   2       15.00       13.03      0.36 o 
  -6  -2   2      537.95      563.95      4.84 o 
  -5  -2   2      915.14      922.54      6.60 o 
  -4  -2   2      151.67      166.22      1.20 o 
  -3  -2   2     2529.17     2578.29     16.94 o 
  -2  -2   2       18.05       15.49      0.16 o 
  -1  -2   2     5963.37     6136.71     56.28 o 
   0  -2   2     3786.97     3910.23     33.90 o 
   1  -2   2     1049.40     1114.51      9.44 o 
   2  -2   2     2502.74     2386.92     16.38 o 
   3  -2   2      303.50      327.35      2.09 o 
   4  -2   2      140.15      109.82      0.88 o 
   5  -2   2      432.76      490.31      4.34 o 
   6  -2   2      104.36       95.39      1.34 o 
   7  -2   2       60.51       57.26      0.96 o 
   8  -2   2        0.25        0.15      0.25 o 
   9  -2   2        9.06       10.72      0.53 o 
  10  -2   2        0.32        0.43      0.68 o 
 -10  -1   2       10.44       11.93      0.74 o 
  -9  -1   2      116.73      114.57      1.89 o 
  -8  -1   2       50.52       42.81      0.81 o 
  -7  -1   2      259.48      253.74      2.55 o 
  -6  -1   2       68.23       70.02      0.86 o 
  -5  -1   2      136.68      139.07      1.26 o 
  -4  -1   2      327.36      313.30      2.28 o 
  -3  -1   2       81.62       76.81      0.60 o 
  -2  -1   2      200.90      178.71      1.24 o 
  -1  -1   2     6591.25     6633.37     74.47 o 
   1  -1   2        4.64        4.07      0.09 o 
   2  -1   2     1424.46     1552.80      9.62 o 
   3  -1   2        3.91        5.39      0.10 o 
   4  -1   2      365.07      343.70      2.90 o 
   5  -1   2     1061.61     1088.66      9.05 o 
   6  -1   2       84.92       79.38      2.18 o 
   7  -1   2      555.18      544.27      6.43 o 
   8  -1   2       19.21       18.29      0.58 o 
   9  -1   2       40.41       39.62      1.26 o 
  10  -1   2       23.76       24.72      0.99 o 
  -9   0   2       18.29       15.74      0.56 o 
  -8   0   2       25.06       27.87      0.65 o 
  -7   0   2       51.26       48.70      0.98 o 
  -6   0   2      436.44      430.56      4.13 o 
  -5   0   2        8.28        6.56      0.23 o 
  -4   0   2      219.02      188.14      1.51 o 
  -3   0   2     1326.15     1362.39      9.28 o 
  -2   0   2       21.65       22.39      0.27 o 
  -1   0   2     3702.87     3923.24     27.94 o 
   0   0   2     1319.10     1344.03      8.54 o 
   2   0   2      128.87      145.06      1.08 o 
   3   0   2     2175.95     2198.42     17.54 o 
   4   0   2      669.60      708.14      5.87 o 
   5   0   2       12.31        4.70      0.15 o 
   6   0   2      100.17       95.48      1.07 o 
   7   0   2      202.56      216.94      2.36 o 
   8   0   2       28.40       30.63      0.56 o 
   9   0   2        7.65        7.31      0.65 o 
  10   0   2      126.71      127.88      1.92 o 
  11   0   2       48.50       49.30      1.33 o 
  -9   1   2        2.87        3.11      0.48 o 
  -8   1   2       22.68       23.07      0.61 o 
  -7   1   2      260.78      256.36      3.17 o 
  -6   1   2       69.62       71.92      0.91 o 
  -5   1   2       84.96       74.76      0.85 o 
  -4   1   2       65.84       57.71      0.67 o 
  -3   1   2       35.98       29.87      0.38 o 
  -2   1   2        9.95        6.57      0.13 o 
  -1   1   2       47.39       57.52      0.43 o 
   1   1   2     1788.13     1873.27     12.15 o 
   2   1   2     1126.13     1134.12      8.70 o 
   3   1   2       43.14       46.99      0.39 o 
   4   1   2     1107.90     1095.59      9.85 o 
   5   1   2        1.33        0.62      0.11 o 
   6   1   2     2185.08     2258.06     18.80 o 
   7   1   2      655.39      682.66      7.14 o 
   8   1   2       11.75       11.55      0.53 o 
   9   1   2      459.02      437.36      4.98 o 
  10   1   2        4.16        4.19      0.34 o 
  11   1   2       40.89       41.30      1.19 o 
  -8   2   2       23.09       27.13      0.68 o 
  -7   2   2        9.49        9.31      0.71 o 
  -6   2   2       50.75       57.27      0.82 o 
  -5   2   2      353.44      362.27      3.35 o 
  -4   2   2      221.52      197.58      1.88 o 
  -3   2   2      302.92      307.49      2.48 o 
  -2   2   2      518.98      455.62      3.58 o 
  -1   2   2      410.16      429.88      3.63 o 
   0   2   2      265.32      256.80      1.80 o 
   1   2   2      950.77      963.74      6.31 o 
   2   2   2      375.54      381.08      3.00 o 
   3   2   2      924.95      968.52      7.13 o 
   4   2   2      356.71      379.12      2.54 o 
   5   2   2      934.30      893.27      8.18 o 
   6   2   2      176.05      177.11      1.71 o 
   7   2   2      407.06      403.49      3.82 o 
   8   2   2       96.19       93.18      1.25 o 
   9   2   2      258.02      254.97      2.83 o 
  10   2   2      358.95      352.88      4.13 o 
  11   2   2        0.09        0.25      0.32 o 
  -8   3   2       19.59       24.49      0.92 o 
  -7   3   2       11.35       11.65      0.47 o 
  -6   3   2      163.70      171.26      1.93 o 
  -5   3   2      396.91      399.17      3.84 o 
  -4   3   2        7.09        6.71      0.23 o 
  -3   3   2      771.50      762.85      6.73 o 
  -2   3   2       32.24       29.35      0.43 o 
  -1   3   2     1927.23     1910.68     17.69 o 
   0   3   2       23.21       25.47      0.27 o 
   1   3   2      691.72      657.66      4.13 o 
   2   3   2      829.94      851.63      6.42 o 
   3   3   2     2520.42     2699.23     19.76 o 
   5   3   2      147.90      157.84      1.23 o 
   6   3   2      398.61      411.01      3.38 o 
   7   3   2       16.45       13.80      0.30 o 
   8   3   2       15.45       17.87      0.48 o 
   9   3   2      236.23      234.32      2.61 o 
  10   3   2      159.53      161.44      2.09 o 
  11   3   2        0.31        0.46      0.28 o 
  12   3   2       29.84       32.24      1.08 o 
  -7   4   2       23.39       26.17      1.03 o 
  -6   4   2        0.05       -0.06      0.29 o 
  -5   4   2      106.11       98.73      1.41 o 
  -4   4   2       76.11       79.03      1.09 o 
  -3   4   2      324.65      311.88      2.87 o 
  -2   4   2       97.79       93.34      0.91 o 
  -1   4   2     1403.67     1445.92     10.22 o 
   0   4   2     1400.08     1423.53      9.88 o 
   1   4   2       11.38       12.44      0.20 o 
   2   4   2      239.31      224.58      1.58 o 
   3   4   2        6.22        4.73      0.21 o 
   4   4   2     3134.27     3295.01     24.52 o 
   5   4   2      318.57      310.72      2.30 o 
   6   4   2       56.44       44.44      0.66 o 
   7   4   2      656.09      638.38      5.05 o 
   8   4   2        0.07        0.17      0.15 o 
   9   4   2      422.63      416.02      4.47 o 
  10   4   2       55.55       58.40      0.97 o 
  11   4   2       69.52       72.96      1.34 o 
  12   4   2       20.13       22.35      0.91 o 
  -6   5   2       64.13       65.07      1.63 o 
  -5   5   2       22.57       25.85      0.98 o 
  -4   5   2       61.39       56.98      0.87 o 
  -3   5   2       70.98       67.68      0.89 o 
  -2   5   2      247.98      253.83      2.41 o 
  -1   5   2     1404.44     1465.92     11.98 o 
   0   5   2      303.31      320.24      2.55 o 
   1   5   2      334.32      310.38      2.23 o 
   2   5   2      417.38      474.33      3.36 o 
   3   5   2        2.92        2.45      0.13 o 
   4   5   2      216.60      225.56      1.66 o 
   5   5   2     2774.46     2864.02     22.74 o 
   6   5   2      334.53      348.06      2.59 o 
   7   5   2      128.64      119.81      1.00 o 
   8   5   2       10.02       10.31      0.27 o 
   9   5   2       16.65       16.70      0.70 o 
  10   5   2        6.71        6.38      0.40 o 
  11   5   2       43.21       42.96      0.96 o 
  12   5   2       40.24       39.87      1.16 o 
  -6   6   2       14.93       14.22      1.25 o 
  -5   6   2        9.10        8.83      0.43 o 
  -4   6   2        1.66        1.85      0.30 o 
  -3   6   2      517.86      515.95      5.47 o 
  -2   6   2        0.53        1.71      0.27 o 
  -1   6   2      220.30      229.84      2.20 o 
   0   6   2       33.54       35.53      0.45 o 
   1   6   2      224.21      203.31      1.66 o 
   2   6   2      141.06      138.40      1.12 o 
   3   6   2     1264.46     1345.42     11.00 o 
   4   6   2     7620.50     7780.40     63.48 o 
   5   6   2      740.19      779.02      8.54 o 
   6   6   2      993.91      968.61      8.02 o 
   7   6   2      187.19      188.12      2.08 o 
   8   6   2      119.70      117.83      1.50 o 
   9   6   2       89.03       87.19      1.38 o 
  10   6   2       56.10       55.43      1.08 o 
  11   6   2      244.01      250.88      5.41 o 
  12   6   2       42.37       42.64      1.56 o 
  -5   7   2       11.21       10.56      1.09 o 
  -4   7   2       72.88       75.82      1.21 o 
  -3   7   2       18.91       18.01      0.51 o 
  -2   7   2        4.67        5.13      0.56 o 
  -1   7   2        6.15        6.36      0.26 o 
   0   7   2       88.48       90.84      1.35 o 
   1   7   2       24.73       28.74      0.44 o 
   2   7   2       76.37       67.43      0.61 o 
   3   7   2       91.49       90.37      0.90 o 
   4   7   2       81.33       79.60      0.94 o 
   5   7   2      122.65      111.22      1.25 o 
   6   7   2      296.54      308.00      3.07 o 
   7   7   2      324.02      320.32      2.89 o 
   8   7   2        0.28        0.53      0.19 o 
   9   7   2      613.35      599.02      7.65 o 
  10   7   2      100.74      110.73      1.78 o 
  11   7   2        1.28        1.16      0.40 o 
  12   7   2       28.10       27.91      1.27 o 
  -3   8   2       45.74       46.36      1.00 o 
  -2   8   2       88.74       92.07      1.35 o 
  -1   8   2       98.09       97.94      1.39 o 
   0   8   2        0.51        1.08      0.21 o 
   1   8   2       76.45       66.17      0.85 o 
   2   8   2       12.48       13.23      0.34 o 
   3   8   2      192.53      196.15      1.88 o 
   4   8   2       56.80       56.62      0.75 o 
   5   8   2       10.53        8.35      0.29 o 
   6   8   2      535.87      527.01      5.11 o 
   7   8   2       84.61       85.22      1.05 o 
   8   8   2      142.48      142.83      1.99 o 
   9   8   2        0.01       -0.03      0.42 o 
  10   8   2       97.05      102.86      1.68 o 
  11   8   2        8.92        8.70      0.70 o 
  -2   9   2        7.70        5.73      0.48 o 
  -1   9   2      109.02      102.65      2.21 o 
   0   9   2        6.61        6.05      0.55 o 
   1   9   2      202.39      196.65      2.48 o 
   2   9   2       46.87       45.41      0.73 o 
   3   9   2        0.56        0.27      0.17 o 
   4   9   2       95.92       91.70      1.11 o 
   5   9   2        0.21        0.41      0.23 o 
   6   9   2      160.51      161.97      1.78 o 
   7   9   2       76.74       78.92      1.02 o 
   8   9   2       22.17       24.10      0.51 o 
   9   9   2      108.11      104.08      2.17 o 
  10   9   2       14.96       11.55      0.54 o 
  11   9   2       34.61       37.29      2.10 o 
  -1  10   2       11.18       11.35      1.23 o 
   0  10   2       20.04       21.19      0.58 o 
   1  10   2       12.10       11.53      0.45 o 
   2  10   2       48.39       47.28      1.27 o 
   3  10   2       71.16       68.50      0.92 o 
   4  10   2       51.87       50.24      0.75 o 
   5  10   2       33.13       33.79      0.64 o 
   6  10   2       52.41       46.77      0.78 o 
   7  10   2      129.87      134.17      1.64 o 
   8  10   2        0.28       -0.13      0.24 o 
   9  10   2       78.11       79.49      1.44 o 
  10  10   2       24.95       29.51      0.81 o 
  11  10   2       49.08       53.61      1.14 o 
   1  11   2      121.43      113.72      2.40 o 
   2  11   2       20.26       21.44      0.69 o 
   3  11   2        0.16        0.82      0.24 o 
   4  11   2       77.58       75.46      1.02 o 
   5  11   2       24.30       24.84      0.54 o 
   6  11   2      104.15      104.65      1.77 o 
   7  11   2        1.04        0.34      0.25 o 
   8  11   2       82.07       83.70      1.19 o 
   9  11   2        8.95        9.58      0.53 o 
  10  11   2       22.50       25.08      0.79 o 
  11  11   2        3.06        2.38      0.40 o 
   3  12   2        0.16        0.40      0.37 o 
   4  12   2       52.58       53.95      1.02 o 
   5  12   2       26.59       25.23      0.66 o 
   6  12   2       68.51       68.56      1.06 o 
   7  12   2       22.40       20.32      0.57 o 
   8  12   2        2.61        2.81      0.32 o 
   9  12   2       19.37       21.85      0.89 o 
  10  12   2        0.46        0.12      0.36 o 
   5  13   2        5.56        7.20      1.03 o 
   6  13   2        0.58        0.48      0.42 o 
   7  13   2        0.45        0.46      0.42 o 
   8  13   2        0.71        0.31      0.43 o 
  -7 -12   3       26.66       29.23      1.35 o 
  -6 -12   3       28.40       32.04      1.73 o 
  -5 -12   3       31.08       31.74      1.21 o 
  -4 -12   3        7.54        6.32      0.67 o 
  -3 -12   3       32.36       42.32      2.33 o 
  -2 -12   3        1.43        1.23      0.40 o 
  -1 -12   3       53.96       58.53      2.26 o 
  -8 -11   3        4.14        4.92      0.52 o 
  -7 -11   3        0.21       -0.07      0.26 o 
  -6 -11   3        2.02        1.63      0.29 o 
  -5 -11   3       43.38       42.92      0.96 o 
  -4 -11   3       44.67       42.68      0.95 o 
  -3 -11   3        0.68        0.34      0.40 o 
  -2 -11   3       42.15       42.52      0.94 o 
  -1 -11   3        1.56        1.00      0.30 o 
   0 -11   3       11.21       10.52      1.07 o 
   1 -11   3        3.72        5.09      0.61 o 
  -9 -10   3        0.02        0.29      0.38 o 
  -8 -10   3       99.48       98.44      1.51 o 
  -7 -10   3        0.68        0.91      0.29 o 
  -6 -10   3      105.72      103.24      1.38 o 
  -5 -10   3      125.77      127.32      1.88 o 
  -4 -10   3        3.46        3.99      0.37 o 
  -3 -10   3      133.20      128.67      1.88 o 
  -2 -10   3      132.25      128.84      2.49 o 
  -1 -10   3      103.18      105.59      1.44 o 
   0 -10   3        0.05       -0.05      0.27 o 
   1 -10   3       30.21       28.75      0.55 o 
   2 -10   3        4.20        4.83      0.29 o 
   3 -10   3       28.06       31.69      2.48 o 
  -9  -9   3       55.45       62.65      1.56 o 
  -8  -9   3       15.44       14.06      0.54 o 
  -7  -9   3        2.19        2.31      0.30 o 
  -6  -9   3       37.36       37.03      0.76 o 
  -5  -9   3      180.91      174.90      2.26 o 
  -4  -9   3       42.93       39.84      1.01 o 
  -3  -9   3       78.44       86.07      1.35 o 
  -2  -9   3       30.52       31.49      0.72 o 
  -1  -9   3       37.98       35.27      0.77 o 
   0  -9   3       49.22       48.16      0.82 o 
   1  -9   3       44.86       42.17      0.77 o 
   2  -9   3      144.10      143.46      1.77 o 
   3  -9   3       18.70       20.81      0.48 o 
   4  -9   3        6.12        4.96      0.56 o 
 -10  -8   3        8.21        7.68      0.66 o 
  -9  -8   3       42.93       43.32      1.47 o 
  -8  -8   3       75.72       73.63      1.21 o 
  -7  -8   3       72.38       71.08      1.48 o 
  -6  -8   3       48.07       45.81      0.83 o 
  -5  -8   3       33.08       34.73      0.64 o 
  -4  -8   3       18.87       16.02      0.39 o 
  -3  -8   3        0.03        0.26      0.17 o 
  -2  -8   3      235.64      230.93      2.53 o 
  -1  -8   3       45.03       44.59      0.65 o 
   0  -8   3       54.15       55.63      0.82 o 
   1  -8   3      221.18      225.82      2.38 o 
   2  -8   3        2.72        3.53      0.26 o 
   3  -8   3        2.05        2.35      0.30 o 
   4  -8   3        0.60        0.54      0.36 o 
   5  -8   3        6.86        6.88      0.60 o 
  -9  -7   3        4.04        3.80      0.43 o 
  -8  -7   3      210.38      207.34      2.62 o 
  -7  -7   3       12.05       13.11      0.43 o 
  -6  -7   3       93.34       88.20      1.12 o 
  -5  -7   3      222.08      218.91      2.34 o 
  -4  -7   3       28.23       26.36      0.48 o 
  -3  -7   3      658.10      653.94      7.30 o 
  -2  -7   3      210.61      222.99      2.68 o 
  -1  -7   3       87.73       90.59      1.06 o 
   0  -7   3       38.44       35.37      0.58 o 
   1  -7   3      413.51      420.44      3.59 o 
   2  -7   3        1.12        0.57      0.17 o 
   3  -7   3       27.72       25.32      0.54 o 
   4  -7   3       54.56       53.95      0.77 o 
   5  -7   3       23.47       28.97      0.61 o 
   6  -7   3       29.17       33.19      1.11 o 
  -9  -6   3       36.74       40.20      1.55 o 
  -8  -6   3       93.08       92.06      1.54 o 
  -7  -6   3      178.78      176.55      1.99 o 
  -6  -6   3        0.25        0.58      0.15 o 
  -5  -6   3      163.95      159.57      1.60 o 
  -4  -6   3       90.40       84.89      0.98 o 
  -3  -6   3      132.21      136.18      1.46 o 
  -2  -6   3      394.79      399.32      3.61 o 
  -1  -6   3      660.04      706.37      6.60 o 
   0  -6   3     1142.21     1163.70      8.82 o 
   1  -6   3      396.95      415.48      3.51 o 
   2  -6   3      256.26      260.90      2.29 o 
   3  -6   3       29.46       30.28      0.44 o 
   4  -6   3        2.16        1.52      0.15 o 
   5  -6   3       24.62       26.53      0.55 o 
   6  -6   3        7.29        8.70      0.42 o 
   7  -6   3       47.88       51.72      1.43 o 
 -10  -5   3       43.49       45.65      1.25 o 
  -9  -5   3       80.39       80.26      1.43 o 
  -8  -5   3      341.41      335.68      3.86 o 
  -7  -5   3       29.17       28.37      0.51 o 
  -6  -5   3      455.81      456.66      4.03 o 
  -5  -5   3       23.35       22.02      0.43 o 
  -4  -5   3      603.48      589.30      5.02 o 
  -3  -5   3      405.88      403.37      3.35 o 
  -2  -5   3      598.73      569.13      4.68 o 
  -1  -5   3     1459.36     1554.61     14.31 o 
   0  -5   3      326.90      339.18      2.71 o 
   1  -5   3     1050.61     1058.84      9.29 o 
   2  -5   3       35.07       31.05      0.41 o 
   3  -5   3       18.64       18.28      0.31 o 
   4  -5   3        1.55        1.78      0.20 o 
   5  -5   3      319.15      330.46      3.82 o 
   6  -5   3      184.23      184.84      2.67 o 
   7  -5   3        0.30        0.34      0.26 o 
   8  -5   3       17.02       16.80      1.35 o 
 -10  -4   3        3.94        4.26      0.59 o 
  -9  -4   3       15.73       16.87      0.90 o 
  -8  -4   3      155.15      149.08      2.05 o 
  -7  -4   3       17.14       17.06      0.38 o 
  -6  -4   3       30.81       27.68      0.40 o 
  -5  -4   3      453.85      443.70      3.55 o 
  -4  -4   3       72.83       82.66      0.68 o 
  -3  -4   3     2037.35     2106.98     22.12 o 
  -2  -4   3      313.76      315.08      2.45 o 
  -1  -4   3     3631.27     3791.04     33.06 o 
   0  -4   3      842.98      858.70      7.30 o 
   1  -4   3       78.35       63.59      0.69 o 
   2  -4   3      113.31       89.63      0.92 o 
   3  -4   3      135.62      135.34      1.21 o 
   4  -4   3      530.84      530.10      4.04 o 
   5  -4   3      108.84      107.94      1.39 o 
   6  -4   3      248.21      265.15      3.61 o 
   7  -4   3      104.29       96.56      1.57 o 
   8  -4   3       43.40       47.05      0.99 o 
   9  -4   3        1.58        0.76      0.74 o 
 -10  -3   3        9.71        7.22      0.61 o 
  -9  -3   3       92.54       93.20      1.62 o 
  -8  -3   3      109.39      105.88      1.73 o 
  -7  -3   3        8.46        7.21      0.35 o 
  -5  -3   3      585.54      586.92      4.38 o 
  -4  -3   3     1675.12     1691.96     11.90 o 
  -2  -3   3      824.91      804.42      5.14 o 
  -1  -3   3       33.66       35.22      0.34 o 
   0  -3   3      549.83      526.06      4.01 o 
   1  -3   3       51.32       62.27      0.52 o 
   2  -3   3       19.38       13.78      0.19 o 
   4  -3   3       54.61       43.83      0.43 o 
   5  -3   3      301.07      276.67      2.39 o 
   6  -3   3       77.49       73.93      1.09 o 
   7  -3   3        5.60        2.77      0.42 o 
   8  -3   3        0.45        0.77      0.27 o 
   9  -3   3       72.32       66.54      2.47 o 
  -9  -2   3        2.86        3.63      0.46 o 
  -8  -2   3       41.50       42.40      0.94 o 
  -7  -2   3      133.52      127.69      1.58 o 
  -6  -2   3      500.83      508.46      4.40 o 
  -5  -2   3       65.20       63.71      0.65 o 
  -4  -2   3     1256.08     1330.18      8.70 o 
  -3  -2   3     1333.63     1398.02      9.12 o 
  -2  -2   3      584.22      605.96      4.00 o 
  -1  -2   3      130.19      119.32      0.89 o 
   0  -2   3        2.59        5.36      0.16 o 
   1  -2   3     2493.89     2511.18     17.37 o 
   2  -2   3       39.82       49.66      0.39 o 
   3  -2   3     1183.26     1223.25      7.88 o 
   4  -2   3      835.23      872.48      5.82 o 
   5  -2   3      371.18      389.08      2.94 o 
   6  -2   3      320.44      310.84      3.80 o 
   7  -2   3       65.46       67.36      1.06 o 
   8  -2   3      404.56      388.61      5.21 o 
   9  -2   3        0.83        0.63      0.35 o 
  10  -2   3       35.33       43.10      1.99 o 
  -9  -1   3       32.25       37.25      0.95 o 
  -8  -1   3       23.09       22.83      0.70 o 
  -7  -1   3       18.76       22.95      0.51 o 
  -6  -1   3       63.57       64.00      0.83 o 
  -5  -1   3     1009.83     1026.06      8.34 o 
  -4  -1   3      295.28      320.38      2.23 o 
  -3  -1   3       92.58       70.85      0.55 o 
  -2  -1   3        0.87        2.68      0.12 o 
  -1  -1   3     2297.02     2352.84     16.12 o 
   0  -1   3        9.42        7.21      0.11 o 
   1  -1   3      179.56      189.89      1.28 o 
   2  -1   3       36.43       36.82      0.29 o 
   3  -1   3      901.16      984.69      6.21 o 
   4  -1   3      495.04      473.51      3.24 o 
   5  -1   3        5.26       10.14      0.21 o 
   6  -1   3      358.14      387.13      4.12 o 
   7  -1   3        2.14        2.24      0.48 o 
   8  -1   3      140.10      138.79      2.08 o 
   9  -1   3       18.46       19.86      1.00 o 
  10  -1   3        8.61        7.29      0.60 o 
  -9   0   3       36.90       41.91      1.25 o 
  -8   0   3       11.39       11.89      0.49 o 
  -7   0   3       80.15       74.54      1.15 o 
  -6   0   3      213.77      216.05      2.22 o 
  -5   0   3       11.21       13.86      0.33 o 
  -4   0   3      647.43      605.52      4.61 o 
  -2   0   3     3315.06     3477.46     23.79 o 
  -1   0   3     1009.77     1120.12      7.37 o 
   0   0   3       56.08       66.93      0.59 o 
   1   0   3     5879.18     5936.58     56.98 o 
   2   0   3     1148.89     1173.73      7.83 o 
   3   0   3     3313.25     3392.94     26.27 o 
   4   0   3       88.11      104.00      0.90 o 
   5   0   3     4267.36     4424.75     36.86 o 
   7   0   3      628.74      608.84      7.22 o 
   8   0   3       88.84       81.56      1.36 o 
   9   0   3       14.33       15.67      0.57 o 
  10   0   3       33.75       29.87      1.03 o 
  11   0   3        7.31        7.19      1.02 o 
  -8   1   3       53.75       55.34      1.33 o 
  -7   1   3        0.81        1.35      0.27 o 
  -6   1   3      112.74      104.96      1.30 o 
  -5   1   3      774.98      763.50      6.85 o 
  -4   1   3       40.75       38.97      0.53 o 
  -3   1   3      125.26      101.54      0.87 o 
  -2   1   3      192.14      229.89      1.64 o 
  -1   1   3      340.59      322.96      2.26 o 
   0   1   3        3.23        4.08      0.09 o 
   1   1   3      534.07      582.99      3.88 o 
   2   1   3       48.17       53.01      0.36 o 
   3   1   3       12.63        8.55      0.23 o 
   4   1   3      388.10      410.16      3.45 o 
   5   1   3      268.11      256.66      2.07 o 
   6   1   3      737.32      724.77      5.67 o 
   7   1   3       67.10       75.91      0.87 o 
   8   1   3      777.81      772.77      7.98 o 
   9   1   3        1.86        1.99      0.32 o 
  10   1   3      116.91      117.96      2.33 o 
  11   1   3       72.38       64.92      1.27 o 
  -8   2   3       22.02       22.98      0.90 o 
  -7   2   3       61.42       67.33      1.10 o 
  -6   2   3       32.78       28.74      0.64 o 
  -5   2   3       55.00       59.57      0.76 o 
  -4   2   3      290.58      271.98      2.56 o 
  -3   2   3      428.89      406.45      3.49 o 
  -2   2   3      830.97      817.99      6.39 o 
  -1   2   3      332.43      355.93      2.51 o 
   0   2   3      711.93      677.19      4.44 o 
   1   2   3      151.91      154.02      0.96 o 
   2   2   3      545.80      550.79      3.62 o 
   3   2   3      131.65      124.34      0.94 o 
   4   2   3       10.06        5.61      0.13 o 
   5   2   3     1779.17     1785.99     15.64 o 
   6   2   3      135.40      128.96      1.50 o 
   7   2   3      611.64      584.54      5.51 o 
   8   2   3      123.15      122.89      1.55 o 
   9   2   3        1.54        1.36      0.23 o 
  10   2   3       62.08       57.29      1.53 o 
  11   2   3       66.77       70.64      1.33 o 
  12   2   3       26.20       25.09      1.57 o 
  -7   3   3       16.09       18.25      0.58 o 
  -6   3   3      119.43      125.03      1.58 o 
  -5   3   3       49.04       50.81      0.82 o 
  -4   3   3      316.81      315.82      2.96 o 
  -3   3   3       22.43       25.42      0.41 o 
  -2   3   3      291.35      294.76      2.57 o 
  -1   3   3       60.40       49.16      0.49 o 
   0   3   3      821.36      840.67      5.71 o 
   1   3   3     1055.76     1033.10      6.48 o 
   2   3   3       90.43       92.81      0.71 o 
   4   3   3      320.95      365.62      2.74 o 
   5   3   3     1209.44     1255.68      9.49 o 
   6   3   3       14.57        8.53      0.19 o 
   7   3   3      361.81      362.14      3.29 o 
   8   3   3      752.80      744.45      7.00 o 
   9   3   3        9.09        6.29      0.36 o 
  10   3   3      114.90      112.94      1.78 o 
  11   3   3       65.31       64.79      1.25 o 
  12   3   3        6.63        7.73      0.51 o 
  -7   4   3       11.51       14.96      0.77 o 
  -6   4   3        3.62        3.04      0.31 o 
  -5   4   3       43.05       44.36      0.72 o 
  -4   4   3      192.85      188.67      1.96 o 
  -3   4   3      405.10      395.68      3.63 o 
  -2   4   3        0.62        0.99      0.17 o 
  -1   4   3      555.11      524.08      4.34 o 
   0   4   3      838.49      867.19      6.27 o 
   1   4   3     1100.89     1080.88      7.78 o 
   2   4   3       34.37       32.80      0.28 o 
   3   4   3      557.63      576.80      4.29 o 
   4   4   3      466.35      433.49      3.38 o 
   5   4   3        3.43        5.05      0.18 o 
   6   4   3     2058.56     2154.98     16.01 o 
   7   4   3      161.49      164.28      1.59 o 
   8   4   3       38.79       33.92      0.66 o 
   9   4   3       74.94       78.42      0.97 o 
  10   4   3       40.59       41.02      0.77 o 
  11   4   3       55.72       58.94      1.17 o 
  12   4   3        5.20        5.59      0.53 o 
  -6   5   3       10.35        9.72      1.10 o 
  -5   5   3      137.87      133.14      2.02 o 
  -4   5   3       51.99       50.99      0.89 o 
  -3   5   3       32.91       32.82      0.62 o 
  -2   5   3      143.83      136.55      1.38 o 
  -1   5   3       64.55       71.33      0.73 o 
   0   5   3      680.99      676.25      5.22 o 
   1   5   3      163.23      161.28      1.26 o 
   2   5   3     1447.90     1461.34     10.13 o 
   3   5   3     1967.59     1965.30     13.33 o 
   4   5   3      101.62       97.04      0.83 o 
   5   5   3     4212.88     4385.49     31.65 o 
   6   5   3      109.30      108.26      0.93 o 
   7   5   3      474.87      483.59      4.05 o 
   8   5   3        3.65        4.73      0.24 o 
   9   5   3      106.40      108.99      1.26 o 
  10   5   3       76.71       75.35      0.99 o 
  11   5   3        0.27       -0.07      0.34 o 
  12   5   3        0.82        0.85      0.44 o 
  -5   6   3       16.44       20.09      1.21 o 
  -4   6   3       47.00       45.07      0.86 o 
  -3   6   3       41.38       50.44      1.20 o 
  -2   6   3       50.19       48.83      0.77 o 
  -1   6   3       20.16       19.87      0.35 o 
   1   6   3      449.79      451.81      3.54 o 
   2   6   3        3.45        1.67      0.13 o 
   3   6   3      386.74      433.78      3.20 o 
   4   6   3        0.32        1.50      0.25 o 
   5   6   3     3998.00     4059.90     33.14 o 
   6   6   3     1486.65     1603.21     13.14 o 
   7   6   3      221.89      211.84      1.89 o 
   8   6   3      187.42      182.06      2.06 o 
   9   6   3        4.87        6.51      0.30 o 
  10   6   3      401.14      403.28      6.90 o 
  11   6   3       23.20       24.37      1.13 o 
  12   6   3       80.57       88.22      2.49 o 
  -4   7   3       16.59       15.47      0.68 o 
  -3   7   3        0.29       -0.07      0.24 o 
  -2   7   3       77.28       76.62      1.09 o 
  -1   7   3       36.20       35.31      0.63 o 
   0   7   3      153.29      143.99      1.62 o 
   1   7   3       43.13       41.97      0.54 o 
   2   7   3       80.36       68.05      0.72 o 
   3   7   3        2.60        1.83      0.14 o 
   4   7   3      780.22      770.71      7.32 o 
   5   7   3       56.56       56.47      0.74 o 
   6   7   3       59.45       53.53      0.64 o 
   7   7   3       50.74       49.68      0.61 o 
   8   7   3       58.67       53.96      0.83 o 
   9   7   3       72.16       80.05      1.13 o 
  10   7   3        4.34        3.33      0.37 o 
  11   7   3      108.33      105.43      2.12 o 
  12   7   3        3.06        4.42      0.65 o 
  -3   8   3       21.93       20.05      1.26 o 
  -2   8   3       40.67       42.75      0.95 o 
  -1   8   3        0.28        0.54      0.25 o 
   0   8   3       86.72       76.87      1.15 o 
   1   8   3        1.63        1.95      0.24 o 
   2   8   3      163.75      157.87      1.54 o 
   3   8   3       39.85       37.37      0.52 o 
   4   8   3      157.51      165.83      1.63 o 
   5   8   3     1361.53     1277.65     12.21 o 
   6   8   3       16.41       15.95      0.47 o 
   7   8   3       10.81       10.15      0.33 o 
   8   8   3        0.19        0.39      0.25 o 
   9   8   3       32.00       38.81      0.70 o 
  10   8   3      237.87      229.65      2.89 o 
  11   8   3       28.03       23.81      0.88 o 
  12   8   3      157.07      178.24      4.33 o 
  -2   9   3        2.34        1.64      0.66 o 
  -1   9   3       10.35        8.78      0.45 o 
   0   9   3       20.57       27.56      0.65 o 
   1   9   3       38.48       38.64      0.75 o 
   2   9   3       30.10       27.64      0.56 o 
   3   9   3       95.00      113.27      2.01 o 
   4   9   3      315.36      296.72      2.76 o 
   5   9   3       13.32       14.05      0.39 o 
   7   9   3      100.11       93.78      1.49 o 
   8   9   3       68.56       74.58      1.23 o 
  10   9   3       86.24       90.30      1.55 o 
  11   9   3       50.75       52.54      2.19 o 
  12   9   3       12.96       11.54      1.18 o 
   0  10   3       99.20       98.58      2.15 o 
   1  10   3        3.22        2.61      0.31 o 
   2  10   3      165.92      158.38      2.10 o 
   3  10   3        2.60        2.44      0.27 o 
   4  10   3       69.70       69.79      0.89 o 
   5  10   3      104.92      102.27      1.21 o 
   6  10   3      146.42      141.36      1.70 o 
   7  10   3       67.19       73.81      1.04 o 
   8  10   3       29.06       25.82      0.74 o 
   9  10   3       39.70       43.74      0.98 o 
  10  10   3        5.38        4.68      0.58 o 
  11  10   3        4.83        4.56      0.50 o 
   1  11   3        0.49        1.07      0.45 o 
   2  11   3        3.25        3.32      0.38 o 
   3  11   3      111.79      107.43      1.43 o 
   4  11   3        3.33        2.72      0.26 o 
   5  11   3       86.63       85.96      1.08 o 
   6  11   3        0.25       -0.21      0.21 o 
   7  11   3       83.46       83.03      1.17 o 
   8  11   3       30.45       32.10      0.67 o 
   9  11   3       35.56       36.02      0.92 o 
  10  11   3       31.09       31.69      1.16 o 
  11  11   3        0.47        0.37      0.93 o 
   4  12   3        7.54        6.81      0.52 o 
   5  12   3        6.24        5.34      0.32 o 
   6  12   3       38.82       41.87      0.79 o 
   7  12   3        8.98        7.53      0.43 o 
   8  12   3       13.63       16.22      0.68 o 
  10  12   3       13.44       11.86      0.88 o 
   6  13   3        1.15        1.69      0.60 o 
   7  13   3       26.70       29.48      1.04 o 
  -6 -12   4        9.76       11.22      1.17 o 
  -5 -12   4        0.17       -0.67      0.67 o 
  -4 -12   4       42.69       41.75      1.96 o 
  -3 -12   4        8.14        8.19      1.04 o 
  -2 -12   4        0.18        0.04      0.68 o 
  -1 -12   4        9.02        9.77      1.07 o 
  -7 -11   4       14.43       15.15      1.31 o 
  -6 -11   4       26.70       26.12      0.78 o 
  -5 -11   4      124.28      123.81      2.20 o 
  -4 -11   4       50.09       51.13      1.07 o 
  -3 -11   4        2.05        2.51      0.38 o 
  -2 -11   4       41.00       42.12      1.17 o 
  -1 -11   4        3.04        3.35      0.39 o 
   0 -11   4        7.02        6.95      0.53 o 
   1 -11   4       15.79       16.47      0.87 o 
  -8 -10   4        4.16        3.79      0.49 o 
  -7 -10   4      108.56      108.34      1.63 o 
  -6 -10   4       66.51       66.32      1.14 o 
  -5 -10   4        2.36        2.49      0.36 o 
  -4 -10   4      154.31      157.19      2.23 o 
  -3 -10   4        2.57        2.50      0.35 o 
  -2 -10   4      101.35      101.25      1.58 o 
  -1 -10   4        0.10        0.39      0.30 o 
   0 -10   4      300.03      294.79      3.40 o 
   1 -10   4      158.98      158.74      1.98 o 
   2 -10   4        5.63        4.37      0.41 o 
   3 -10   4       17.41       16.33      0.75 o 
  -9  -9   4       43.57       47.11      1.60 o 
  -8  -9   4        0.47        0.39      0.28 o 
  -7  -9   4      167.06      162.27      2.55 o 
  -6  -9   4       27.70       25.62      0.66 o 
  -5  -9   4        7.24        7.00      0.37 o 
  -4  -9   4        0.09        0.23      0.32 o 
  -3  -9   4       31.81       28.83      0.72 o 
  -2  -9   4        3.87        2.73      0.31 o 
  -1  -9   4       94.04       94.09      1.69 o 
   0  -9   4       34.46       34.99      0.70 o 
   1  -9   4        6.54        7.01      0.46 o 
   2  -9   4        1.50        1.29      0.27 o 
   3  -9   4       53.17       54.90      1.03 o 
   4  -9   4       47.96       50.59      1.37 o 
  -9  -8   4       29.81       30.62      1.23 o 
  -8  -8   4       15.56       15.07      0.55 o 
  -7  -8   4      346.68      339.88      5.55 o 
  -6  -8   4       17.67       18.74      0.79 o 
  -5  -8   4      300.02      287.35      4.53 o 
  -4  -8   4      368.66      374.03      4.76 o 
  -3  -8   4       11.48        8.93      0.50 o 
  -2  -8   4      107.82      104.47      1.53 o 
  -1  -8   4       14.07       12.73      0.37 o 
   0  -8   4      149.57      140.18      1.79 o 
   1  -8   4       40.13       39.70      0.71 o 
   2  -8   4      129.32      133.66      1.64 o 
   3  -8   4       57.19       55.74      1.02 o 
   4  -8   4        0.12        0.33      0.36 o 
   5  -8   4       30.52       33.25      1.06 o 
  -9  -7   4       46.38       47.75      1.54 o 
  -8  -7   4       63.44       62.68      1.22 o 
  -7  -7   4       25.95       24.90      0.76 o 
  -6  -7   4      118.56      115.79      1.40 o 
  -5  -7   4        1.09        1.45      0.20 o 
  -4  -7   4       47.56       45.91      0.69 o 
  -3  -7   4        1.20        1.35      0.22 o 
  -2  -7   4      170.00      178.42      2.22 o 
  -1  -7   4      177.83      172.24      2.14 o 
   0  -7   4        6.52        5.31      0.36 o 
   1  -7   4       14.62       12.01      0.31 o 
   2  -7   4      194.78      192.21      1.77 o 
   3  -7   4      249.25      258.12      2.27 o 
   4  -7   4        0.96        0.74      0.23 o 
   5  -7   4        9.14       10.54      0.52 o 
   6  -7   4        0.86        1.63      0.49 o 
  -9  -6   4       40.79       39.49      1.91 o 
  -8  -6   4      187.98      191.15      2.82 o 
  -7  -6   4       85.91       84.51      1.26 o 
  -6  -6   4      185.62      190.84      1.91 o 
  -5  -6   4      406.22      409.97      3.80 o 
  -4  -6   4        1.51        1.37      0.15 o 
  -3  -6   4      750.85      759.07      6.77 o 
  -2  -6   4       45.81       49.32      0.65 o 
  -1  -6   4      306.53      298.35      3.02 o 
   0  -6   4      333.49      360.18      3.02 o 
   1  -6   4       50.17       55.70      0.62 o 
   2  -6   4      653.77      668.12      5.56 o 
   3  -6   4        5.03        6.85      0.23 o 
   4  -6   4        2.29        2.69      0.32 o 
   5  -6   4       12.02       11.89      0.50 o 
   6  -6   4       97.71      111.34      1.87 o 
   7  -6   4       12.73       11.68      1.10 o 
  -9  -5   4       94.65       94.35      2.43 o 
  -8  -5   4        6.11        5.48      0.43 o 
  -7  -5   4      230.09      229.22      2.81 o 
  -6  -5   4        4.47        5.06      0.26 o 
  -5  -5   4       44.27       42.21      0.56 o 
  -4  -5   4      774.92      768.80      6.53 o 
  -3  -5   4      196.49      220.32      1.98 o 
  -2  -5   4     1490.01     1543.04     12.85 o 
  -1  -5   4      158.43      170.46      1.63 o 
   0  -5   4      523.19      553.43      4.53 o 
   1  -5   4       76.40       74.56      0.80 o 
   2  -5   4       50.14       50.85      0.58 o 
   3  -5   4      295.77      279.53      2.28 o 
   4  -5   4      261.29      270.37      2.32 o 
   5  -5   4      167.00      162.88      2.00 o 
   6  -5   4        0.54        1.83      0.25 o 
   7  -5   4       67.54       74.34      1.56 o 
   8  -5   4        0.10        0.58      0.66 o 
  -9  -4   4        9.39        9.74      0.54 o 
  -8  -4   4       24.74       35.26      1.03 o 
  -7  -4   4       28.66       25.84      0.58 o 
  -6  -4   4       38.74       34.40      0.53 o 
  -5  -4   4      304.26      281.27      2.33 o 
  -4  -4   4      225.05      226.65      2.04 o 
  -3  -4   4      734.64      727.78      6.15 o 
  -2  -4   4      740.43      752.44      7.54 o 
  -1  -4   4        4.82        2.54      0.19 o 
   0  -4   4      521.29      545.48      5.57 o 
   1  -4   4     2231.06     2231.60     17.97 o 
   2  -4   4      126.76      132.09      1.13 o 
   3  -4   4      215.41      185.97      1.55 o 
   4  -4   4       37.79       49.74      1.77 o 
   5  -4   4      130.80      135.60      1.28 o 
   6  -4   4      268.32      271.22      3.67 o 
   7  -4   4        6.77        5.60      0.42 o 
   8  -4   4        7.32        9.22      1.46 o 
   9  -4   4       10.69        8.97      1.07 o 
  -9  -3   4        8.19        9.12      1.19 o 
  -8  -3   4       71.85       71.71      1.51 o 
  -7  -3   4      255.79      238.97      2.72 o 
  -6  -3   4       14.55       13.17      0.34 o 
  -5  -3   4      178.37      191.84      2.09 o 
  -4  -3   4      364.30      374.26      2.93 o 
  -3  -3   4      754.59      789.23      5.51 o 
  -2  -3   4      733.80      758.98      5.60 o 
  -1  -3   4      170.01      149.68      1.12 o 
   0  -3   4     1823.14     1932.25     17.07 o 
   1  -3   4      541.60      628.47      4.65 o 
   2  -3   4      120.91       96.99      0.85 o 
   3  -3   4      391.16      438.67      3.42 o 
   4  -3   4      292.13      263.52      2.06 o 
   5  -3   4        7.82        8.16      0.20 o 
   6  -3   4      408.89      405.56      4.87 o 
   7  -3   4      197.03      190.11      3.01 o 
   8  -3   4        2.40        3.51      0.40 o 
   9  -3   4       21.75       24.27      1.48 o 
  10  -3   4        7.71        8.74      1.10 o 
  -9  -2   4      110.44      121.17      2.69 o 
  -8  -2   4        0.35        0.31      0.45 o 
  -7  -2   4       44.16       43.29      0.81 o 
  -6  -2   4       28.76       25.51      0.54 o 
  -5  -2   4      227.16      217.38      2.08 o 
  -4  -2   4      585.68      559.52      4.07 o 
  -3  -2   4      146.95      158.37      1.21 o 
  -2  -2   4      330.68      298.65      2.14 o 
  -1  -2   4      163.45      156.45      1.16 o 
   0  -2   4      548.33      569.31      4.08 o 
   1  -2   4      204.43      199.30      1.48 o 
   2  -2   4      496.55      518.02      3.58 o 
   3  -2   4        3.06        2.29      0.08 o 
   4  -2   4       54.49       55.50      0.45 o 
   5  -2   4     1102.65     1079.10      7.57 o 
   6  -2   4      300.87      292.57      3.16 o 
   7  -2   4       94.67       91.56      1.43 o 
   8  -2   4       63.60       58.34      3.68 o 
   9  -2   4       27.37       30.05      0.95 o 
  10  -2   4       45.82       44.75      1.99 o 
  -8  -1   4      104.40      106.29      1.80 o 
  -7  -1   4       48.48       44.23      0.83 o 
  -6  -1   4       97.97       98.00      1.35 o 
  -5  -1   4      215.60      207.05      1.86 o 
  -4  -1   4      119.21      121.88      1.06 o 
  -3  -1   4      767.17      785.25      4.97 o 
  -2  -1   4      341.94      374.11      2.31 o 
  -1  -1   4      237.42      197.22      1.43 o 
   0  -1   4        2.52        0.87      0.06 o 
   1  -1   4      125.53      111.27      0.83 o 
   2  -1   4      441.46      419.97      2.84 o 
   3  -1   4     1874.02     1962.57     12.84 o 
   4  -1   4      650.05      645.13      5.44 o 
   5  -1   4        0.48        1.02      0.09 o 
   6  -1   4      378.63      385.24      3.82 o 
   7  -1   4       54.84       53.68      0.87 o 
   8  -1   4       14.46       14.93      0.64 o 
   9  -1   4        0.97        0.82      0.34 o 
  10  -1   4       30.38       28.38      0.99 o 
  11  -1   4       50.93       54.11      2.26 o 
  -8   0   4        1.97        2.41      0.40 o 
  -7   0   4       38.06       36.90      0.77 o 
  -6   0   4       58.13       51.51      0.76 o 
  -5   0   4      806.52      777.81      6.96 o 
  -4   0   4      408.76      394.64      3.33 o 
  -3   0   4      242.40      226.27      1.70 o 
  -2   0   4      245.97      298.27      1.94 o 
  -1   0   4       71.70       77.02      0.56 o 
   0   0   4     4315.93     4404.32     27.68 o 
   1   0   4      552.79      556.14      3.56 o 
   2   0   4     2239.80     2271.32     17.88 o 
   3   0   4       85.28       91.36      0.71 o 
   4   0   4     1016.74     1019.62      8.10 o 
   5   0   4     1076.05     1121.44      9.36 o 
   6   0   4      407.93      416.10      4.88 o 
   7   0   4      268.55      285.09      3.11 o 
   8   0   4       85.77       93.76      4.53 o 
   9   0   4      482.50      458.61      7.46 o 
  10   0   4       69.62       64.43      1.56 o 
  11   0   4       42.64       47.59      2.08 o 
  -8   1   4       21.94       22.49      1.40 o 
  -7   1   4        6.53        7.24      0.41 o 
  -6   1   4      362.23      362.91      3.81 o 
  -5   1   4       25.88       22.69      0.45 o 
  -4   1   4       72.31       69.36      0.82 o 
  -3   1   4      359.73      355.47      2.85 o 
  -2   1   4        1.32        4.33      0.15 o 
  -1   1   4      619.56      573.81      3.80 o 
   0   1   4     1049.35     1089.60      8.09 o 
   1   1   4     2369.18     2336.53     14.83 o 
   2   1   4       14.15       11.88      0.17 o 
   3   1   4      581.47      585.64      4.03 o 
   4   1   4       28.55       31.35      0.40 o 
   5   1   4      294.91      259.78      2.08 o 
   6   1   4       32.19       33.78      0.38 o 
   7   1   4      141.17      139.98      1.45 o 
   8   1   4       81.12       81.34      1.22 o 
   9   1   4        1.08        0.84      0.33 o 
  10   1   4       24.64       25.40      2.04 o 
  11   1   4        0.76        0.67      0.69 o 
  -7   2   4       13.63       13.60      0.53 o 
  -6   2   4       48.10       46.89      0.78 o 
  -5   2   4      243.88      229.59      2.56 o 
  -4   2   4       34.19       35.65      0.58 o 
  -3   2   4      164.32      144.47      1.47 o 
  -2   2   4      104.79      124.39      1.09 o 
  -1   2   4     1203.33     1207.52      8.07 o 
   0   2   4     1329.41     1346.37      9.24 o 
   1   2   4      811.32      825.64      5.24 o 
   2   2   4      552.53      554.32      3.58 o 
   3   2   4      473.21      482.04      3.04 o 
   4   2   4     2068.21     2053.56     15.17 o 
   5   2   4       69.05       66.70      0.69 o 
   6   2   4     2081.56     2072.93     22.00 o 
   7   2   4       58.57       61.33      0.72 o 
   8   2   4        5.69        7.05      0.26 o 
   9   2   4      922.43      889.78     12.50 o 
  10   2   4       26.24       23.60      0.67 o 
  11   2   4      172.59      172.51      4.01 o 
  12   2   4        1.72        2.76      0.48 o 
  -7   3   4       18.44       20.69      0.89 o 
  -6   3   4       19.17       20.98      0.59 o 
  -5   3   4       74.04       73.52      1.02 o 
  -4   3   4       64.77       66.90      0.91 o 
  -3   3   4       73.31       76.15      0.88 o 
  -2   3   4      597.63      589.61      5.27 o 
  -1   3   4        2.74        1.67      0.12 o 
   0   3   4      545.46      506.00      3.55 o 
   1   3   4       90.40       84.18      0.60 o 
   2   3   4      415.70      403.29      2.57 o 
   3   3   4      196.96      206.87      1.41 o 
   4   3   4      861.39      898.68      6.04 o 
   5   3   4        7.32        5.61      0.17 o 
   6   3   4        3.04        5.19      0.19 o 
   7   3   4        4.13        6.55      0.26 o 
   8   3   4       10.37       11.09      0.40 o 
   9   3   4      117.08      113.63      1.43 o 
  10   3   4       26.25       25.01      0.80 o 
  11   3   4      103.64      103.34      2.04 o 
  12   3   4       55.14       58.06      1.39 o 
  -6   4   4       37.40       39.98      1.15 o 
  -5   4   4       10.48       10.77      0.41 o 
  -4   4   4       22.11       24.49      0.52 o 
  -3   4   4        0.50        0.34      0.16 o 
  -2   4   4      249.96      246.53      2.34 o 
  -1   4   4      627.45      629.09      5.59 o 
   0   4   4      895.72      941.95      7.44 o 
   1   4   4     1272.95     1210.47      8.72 o 
   2   4   4        3.11        3.06      0.10 o 
   3   4   4     2280.02     2253.12     15.20 o 
   4   4   4      923.63      956.49      7.34 o 
   5   4   4      986.94      988.39      7.57 o 
   6   4   4     1183.50     1210.05      9.59 o 
   7   4   4      102.62       96.70      1.27 o 
   8   4   4      134.94      133.24      1.58 o 
   9   4   4      187.32      187.78      2.69 o 
  10   4   4      122.44      124.80      1.91 o 
  11   4   4        5.94        6.00      0.42 o 
  12   4   4        7.87        7.60      0.72 o 
  -5   5   4        2.97        3.45      0.30 o 
  -4   5   4       14.17       17.61      0.46 o 
  -3   5   4      269.56      258.44      2.76 o 
  -2   5   4        6.33        6.58      0.25 o 
  -1   5   4      253.89      234.45      2.23 o 
   0   5   4       13.24       11.95      0.34 o 
   1   5   4      147.85      145.80      1.24 o 
   2   5   4      424.86      408.65      3.02 o 
   3   5   4       37.41       36.58      0.53 o 
   4   5   4     1645.80     1693.34     12.10 o 
   5   5   4        6.95       10.41      0.35 o 
   6   5   4     1120.63     1102.01     11.40 o 
   7   5   4      185.21      184.72      1.78 o 
   8   5   4      166.95      165.06      1.69 o 
   9   5   4      234.67      231.38      2.96 o 
  10   5   4        8.68        6.67      0.38 o 
  11   5   4      221.02      219.65      4.34 o 
  12   5   4        5.68        6.17      0.53 o 
  -4   6   4       27.96       29.00      0.60 o 
  -3   6   4       28.07       26.50      0.62 o 
  -2   6   4       42.48       41.36      0.63 o 
  -1   6   4       16.56       15.71      0.36 o 
   0   6   4      307.70      310.69      2.68 o 
   1   6   4       90.82       85.05      0.74 o 
   2   6   4        4.94        4.30      0.19 o 
   3   6   4      198.58      189.38      1.57 o 
   4   6   4      216.56      224.45      1.67 o 
   5   6   4     1428.49     1445.04     12.11 o 
   6   6   4        0.31        1.43      0.32 o 
   7   6   4      467.45      472.80      4.47 o 
   8   6   4      204.14      212.25      2.36 o 
   9   6   4       85.26       77.80      1.61 o 
  10   6   4        5.60        7.41      0.53 o 
  11   6   4       99.31      104.39      2.10 o 
  12   6   4       35.41       39.54      1.49 o 
  -4   7   4        0.64        0.92      0.69 o 
  -3   7   4      140.75      143.09      1.96 o 
  -2   7   4        1.45        1.43      0.27 o 
  -1   7   4       20.60       20.90      0.44 o 
   0   7   4        5.83        6.83      0.24 o 
   1   7   4       91.88       87.17      0.83 o 
   2   7   4        8.34        6.10      0.20 o 
   3   7   4      167.30      166.93      1.52 o 
   4   7   4      176.17      166.15      1.52 o 
   5   7   4        0.30        0.76      0.18 o 
   6   7   4      646.75      641.06      6.03 o 
   7   7   4       15.74       15.74      0.36 o 
   8   7   4       39.03       36.86      0.65 o 
   9   7   4        8.51        7.40      0.33 o 
  10   7   4      255.88      256.09      4.36 o 
  11   7   4      181.59      189.50      3.39 o 
  12   7   4        0.93       -0.03      0.51 o 
  -2   8   4        0.15       -0.20      0.29 o 
  -1   8   4       75.42       74.17      1.35 o 
   0   8   4      139.41      145.65      2.15 o 
   1   8   4        3.26        2.75      0.20 o 
   2   8   4       27.95       26.28      0.45 o 
   3   8   4        0.51        0.54      0.15 o 
   4   8   4       22.11       30.59      0.60 o 
   5   8   4        2.86        3.22      0.30 o 
   6   8   4      179.10      179.45      2.10 o 
   7   8   4        0.90        0.57      0.17 o 
   8   8   4        3.58        9.90      1.08 o 
   9   8   4      104.05      105.61      1.74 o 
  10   8   4       13.81       10.63      0.48 o 
  11   8   4       88.49       95.80      2.33 o 
  12   8   4        1.81        2.49      0.56 o 
  -1   9   4       35.44       37.65      1.68 o 
   0   9   4       17.91       17.53      0.55 o 
   1   9   4       90.44       84.25      1.28 o 
   2   9   4       10.18       11.35      0.38 o 
   3   9   4      176.93      163.30      1.70 o 
   4   9   4       43.38       45.17      0.66 o 
   5   9   4       36.40       40.10      0.59 o 
   6   9   4      500.58      505.72      5.45 o 
   7   9   4       47.53       37.30      0.69 o 
   8   9   4       24.16       17.62      0.64 o 
   9   9   4       19.74       19.64      0.98 o 
  10   9   4       60.68       69.98      1.99 o 
  11   9   4        3.57        4.05      0.90 o 
  12   9   4        6.94       10.74      1.15 o 
   0  10   4        2.60        2.68      0.50 o 
   1  10   4      116.47      114.98      1.66 o 
   2  10   4        0.23        0.11      0.26 o 
   3  10   4       62.03       61.36      0.91 o 
   4  10   4      140.39      142.15      1.55 o 
   5  10   4        3.09        3.10      0.25 o 
   6  10   4      112.79      119.58      1.36 o 
   7  10   4        0.59        0.77      0.26 o 
   8  10   4      121.73      131.88      2.07 o 
   9  10   4       50.79       50.12      1.36 o 
  10  10   4       64.38       74.31      1.68 o 
  11  10   4       33.22       38.05      1.12 o 
   2  11   4        7.54        7.36      0.65 o 
   3  11   4       44.66       45.66      0.97 o 
   4  11   4       18.25       17.71      0.46 o 
   5  11   4       63.19       61.03      0.86 o 
   6  11   4       12.77        9.25      0.36 o 
   7  11   4        1.14        2.13      0.29 o 
   8  11   4       40.37       36.16      0.91 o 
   9  11   4      138.41      141.93      2.26 o 
  10  11   4       28.80       29.16      1.29 o 
  11  11   4       38.34       37.51      1.17 o 
   4  12   4       13.09       15.07      0.57 o 
   5  12   4       14.49       16.27      0.59 o 
   6  12   4        0.15        0.19      0.24 o 
   7  12   4       56.96       54.28      0.84 o 
   8  12   4      176.22      179.28      6.59 o 
   9  12   4       23.19       20.22      1.05 o 
  10  12   4       52.70       57.95      1.52 o 
  -3 -12   5       15.63       17.22      1.42 o 
  -6 -11   5        0.52        0.89      0.39 o 
  -5 -11   5        1.33        1.25      0.50 o 
  -4 -11   5       18.47       18.37      1.71 o 
  -3 -11   5      184.57      174.13      3.85 o 
  -2 -11   5       10.72        9.76      0.74 o 
  -1 -11   5       81.88       83.58      3.47 o 
   0 -11   5        7.48        8.17      0.56 o 
   1 -11   5        7.15        5.81      0.51 o 
  -7 -10   5       30.52       29.21      1.25 o 
  -6 -10   5        0.76        0.32      0.32 o 
  -5 -10   5      122.77      122.84      2.30 o 
  -4 -10   5      118.35      121.20      2.60 o 
  -3 -10   5        3.41        3.68      0.39 o 
  -2 -10   5       40.79       38.23      0.88 o 
  -1 -10   5        6.43        6.08      0.43 o 
   0 -10   5        6.62        8.54      0.42 o 
   1 -10   5        7.22        6.76      0.40 o 
   2 -10   5      103.88      110.38      1.51 o 
   3 -10   5        1.70        0.63      0.45 o 
  -8  -9   5       51.79       50.63      1.30 o 
  -7  -9   5       18.35       17.59      0.60 o 
  -6  -9   5      133.39      134.65      1.89 o 
  -5  -9   5       39.99       40.76      0.83 o 
  -4  -9   5      126.21      116.38      2.42 o 
  -3  -9   5      297.20      291.23      4.23 o 
  -2  -9   5       15.88       15.30      0.56 o 
  -1  -9   5       25.57       26.26      0.69 o 
   0  -9   5       14.06       13.99      0.71 o 
   1  -9   5      108.02      108.86      1.45 o 
   2  -9   5       13.90       10.81      0.40 o 
   3  -9   5        1.43        2.48      0.34 o 
  -8  -8   5       63.50       64.85      2.00 o 
  -7  -8   5       32.57       31.76      0.75 o 
  -6  -8   5       55.79       52.39      0.96 o 
  -5  -8   5      254.75      250.85      3.09 o 
  -4  -8   5       16.21       16.91      0.50 o 
  -3  -8   5       45.66       41.94      0.97 o 
  -2  -8   5       37.94       35.73      0.89 o 
  -1  -8   5      191.09      181.40      2.40 o 
   0  -8   5       92.90       87.12      1.34 o 
   1  -8   5      157.41      148.76      1.80 o 
   2  -8   5       80.18       79.20      1.01 o 
   3  -8   5       34.33       29.67      0.58 o 
   4  -8   5       63.89       68.30      1.69 o 
  -8  -7   5        8.75       10.16      0.54 o 
  -7  -7   5      179.82      172.28      2.61 o 
  -6  -7   5      134.04      132.17      1.81 o 
  -5  -7   5       13.43       12.54      0.46 o 
  -4  -7   5       94.10       92.90      1.33 o 
  -3  -7   5       11.79       10.22      0.38 o 
  -2  -7   5      257.18      252.63      3.03 o 
  -1  -7   5        0.04       -0.19      0.19 o 
   0  -7   5       30.52       32.13      0.81 o 
   1  -7   5      220.03      219.87      2.16 o 
   2  -7   5       55.19       48.82      0.59 o 
   3  -7   5       84.03       82.32      0.89 o 
   4  -7   5       50.96       57.26      0.88 o 
   5  -7   5       20.76       22.20      1.30 o 
   6  -7   5        7.04        6.68      0.89 o 
  -8  -6   5       26.57       26.85      0.77 o 
  -7  -6   5       90.65       88.02      1.53 o 
  -6  -6   5      316.07      308.34      3.13 o 
  -5  -6   5        0.64        0.84      0.17 o 
  -4  -6   5      608.51      612.73      5.54 o 
  -3  -6   5      471.79      459.82      4.20 o 
  -2  -6   5      149.38      157.06      1.76 o 
  -1  -6   5      579.80      616.36      6.35 o 
   0  -6   5        5.99        5.77      0.23 o 
   1  -6   5      828.09      820.94      7.92 o 
   2  -6   5      117.26      118.91      1.10 o 
   3  -6   5      170.97      174.41      1.52 o 
   4  -6   5      459.33      468.40      4.10 o 
   5  -6   5        0.69        1.84      0.38 o 
   6  -6   5       19.89       22.58      1.34 o 
   7  -6   5        7.19        9.77      0.56 o 
  -8  -5   5       40.78       39.63      1.02 o 
  -7  -5   5      121.24      119.82      1.66 o 
  -6  -5   5       35.55       31.43      0.66 o 
  -5  -5   5      145.43      145.19      1.51 o 
  -4  -5   5      153.86      148.94      1.45 o 
  -3  -5   5        5.32        5.27      0.22 o 
  -2  -5   5       25.46       28.14      0.66 o 
  -1  -5   5     1173.84     1277.38     12.83 o 
   0  -5   5      203.11      207.17      2.14 o 
   1  -5   5       46.98       47.48      0.52 o 
   2  -5   5      222.73      225.85      1.86 o 
   3  -5   5        1.45        0.65      0.13 o 
   4  -5   5       19.85       17.08      0.34 o 
   5  -5   5        1.35        2.94      0.26 o 
   6  -5   5      111.05      114.58      2.09 o 
   7  -5   5       56.72       54.47      1.24 o 
   8  -5   5       10.56       11.33      1.11 o 
  -8  -4   5        9.21        9.35      0.72 o 
  -7  -4   5        1.15        1.52      0.26 o 
  -6  -4   5      236.15      232.91      2.64 o 
  -5  -4   5       17.00       17.53      0.38 o 
  -4  -4   5      612.32      609.29      5.21 o 
  -3  -4   5       22.87       23.41      0.37 o 
  -2  -4   5     1041.68     1022.32      8.57 o 
  -1  -4   5      574.22      572.30      4.70 o 
   0  -4   5      520.77      470.43      4.02 o 
   1  -4   5      367.19      350.93      2.67 o 
   2  -4   5      387.30      361.61      3.04 o 
   3  -4   5      217.63      219.21      1.81 o 
   4  -4   5       84.71       87.95      0.86 o 
   5  -4   5      389.55      391.75      3.46 o 
   6  -4   5        2.68        2.76      0.70 o 
   7  -4   5      136.41      140.48      2.54 o 
   8  -4   5       93.02       89.66      1.85 o 
   9  -4   5        4.98        3.54      0.84 o 
  -8  -3   5       45.39       49.46      1.08 o 
  -7  -3   5        0.52        0.54      0.36 o 
  -6  -3   5       44.51       41.89      0.63 o 
  -5  -3   5      128.37      131.71      1.29 o 
  -4  -3   5       35.65       34.45      0.54 o 
  -3  -3   5      328.17      314.49      2.76 o 
  -2  -3   5       14.09       18.89      0.30 o 
  -1  -3   5      446.91      441.90      3.20 o 
   0  -3   5       87.82       90.71      0.90 o 
   1  -3   5       90.35       74.55      0.69 o 
   2  -3   5       62.24       45.31      0.43 o 
   3  -3   5       68.67       59.26      0.51 o 
   4  -3   5       81.11       72.82      0.66 o 
   5  -3   5      148.99      145.75      1.29 o 
   6  -3   5      409.93      412.13      6.08 o 
   7  -3   5      111.51       95.76      2.19 o 
   8  -3   5       67.98       64.67      1.44 o 
   9  -3   5        3.16        2.27      0.73 o 
  10  -3   5       20.34       25.25      1.60 o 
  -8  -2   5        2.00        2.30      0.55 o 
  -7  -2   5       38.12       42.68      0.84 o 
  -6  -2   5       24.15       24.44      0.61 o 
  -5  -2   5      226.50      217.81      2.20 o 
  -4  -2   5      163.37      150.00      1.42 o 
  -3  -2   5      316.11      306.38      2.29 o 
  -2  -2   5      170.14      153.34      1.12 o 
  -1  -2   5      206.69      186.51      1.40 o 
   0  -2   5        3.27        3.62      0.12 o 
   1  -2   5      338.15      349.20      2.80 o 
   2  -2   5      299.97      276.29      2.10 o 
   3  -2   5      462.90      492.88      3.48 o 
   4  -2   5      864.55      849.65      5.94 o 
   5  -2   5      248.35      244.60      2.00 o 
   6  -2   5      127.59      130.41      1.54 o 
   7  -2   5       68.50       71.57      1.47 o 
   8  -2   5        0.72        0.17      0.28 o 
   9  -2   5       34.78       31.52      0.97 o 
  10  -2   5        0.89        0.77      0.68 o 
  -8  -1   5       48.92       57.88      1.48 o 
  -7  -1   5       52.01       46.73      0.90 o 
  -6  -1   5      300.96      288.33      3.47 o 
  -5  -1   5       11.38        9.88      0.47 o 
  -4  -1   5      647.40      665.68      5.94 o 
  -3  -1   5       89.86       96.32      0.78 o 
  -2  -1   5     1582.85     1583.19     10.46 o 
  -1  -1   5      226.24      240.07      1.67 o 
   0  -1   5       26.77       40.54      0.52 o 
   1  -1   5     2179.72     2263.53     15.65 o 
   2  -1   5     1000.24     1164.14      8.56 o 
   3  -1   5       10.79        5.54      0.12 o 
   4  -1   5        7.88        6.81      0.22 o 
   5  -1   5     1117.52     1210.02     11.64 o 
   6  -1   5      246.99      257.72      3.37 o 
   7  -1   5       63.85       63.20      1.17 o 
   8  -1   5       92.40       80.53      4.32 o 
   9  -1   5       60.43       62.39      1.71 o 
  10  -1   5       55.48       55.84      1.42 o 
  11  -1   5        3.94        5.06      0.92 o 
  -7   0   5       31.03       32.28      0.75 o 
  -6   0   5        0.74        0.54      0.26 o 
  -5   0   5      150.25      159.24      1.93 o 
  -4   0   5      260.25      249.02      2.19 o 
  -3   0   5      552.46      507.15      4.04 o 
  -2   0   5       27.45       33.87      0.32 o 
  -1   0   5      796.94      720.19      4.69 o 
   1   0   5      676.10      679.49      4.72 o 
   2   0   5       32.78       23.41      0.40 o 
   3   0   5     1123.00     1170.31      8.25 o 
   4   0   5     3087.77     3200.45     26.16 o 
   5   0   5       25.96       30.78      0.40 o 
   6   0   5      798.29      793.94      9.87 o 
   7   0   5      162.09      155.43      2.06 o 
   8   0   5       40.24       39.74      1.34 o 
   9   0   5        8.53        8.09      0.55 o 
  10   0   5       81.51       80.46      2.30 o 
  11   0   5       33.93       32.45      1.72 o 
  -7   1   5       32.80       32.65      2.02 o 
  -6   1   5       34.91       34.26      1.03 o 
  -5   1   5       85.17       86.15      1.14 o 
  -4   1   5      931.58      886.76      8.09 o 
  -3   1   5       19.56       20.40      0.35 o 
  -2   1   5      843.84      846.51      6.38 o 
  -1   1   5      108.07      113.40      0.87 o 
   0   1   5       70.24       57.52      0.49 o 
   1   1   5      786.82      826.39      5.40 o 
   2   1   5     1105.39     1112.98      7.61 o 
   3   1   5      860.70      846.88      5.95 o 
   4   1   5      317.98      305.60      2.52 o 
   5   1   5     2022.95     2106.10     16.98 o 
   6   1   5       36.00       43.86      0.68 o 
   7   1   5      387.95      367.21      4.05 o 
   8   1   5      165.10      156.35      2.10 o 
   9   1   5      136.84      132.09      4.79 o 
  10   1   5      222.39      209.75      3.75 o 
  11   1   5        5.39        5.45      0.57 o 
  12   1   5       21.28       21.94      1.53 o 
  -6   2   5        5.00        5.67      0.39 o 
  -5   2   5       12.49       13.51      0.45 o 
  -4   2   5      388.88      377.36      3.73 o 
  -3   2   5       31.29       31.87      0.50 o 
  -2   2   5      136.04      131.58      1.27 o 
  -1   2   5       72.18       60.94      0.56 o 
   0   2   5      717.44      747.71      5.07 o 
   1   2   5     2143.58     2182.95     14.27 o 
   2   2   5       31.56       34.47      0.32 o 
   3   2   5     1298.15     1294.35      8.82 o 
   4   2   5      498.41      514.17      4.04 o 
   5   2   5      560.07      532.84      4.37 o 
   6   2   5       86.93       78.38      0.95 o 
   7   2   5      103.66      108.27      1.37 o 
   8   2   5      366.93      351.45      4.26 o 
   9   2   5        7.24        6.30      0.36 o 
  10   2   5      142.83      144.50      2.15 o 
  11   2   5       63.83       59.28      1.45 o 
  12   2   5        8.15        8.03      0.60 o 
  -6   3   5        7.45        8.58      0.44 o 
  -5   3   5      138.70      140.29      1.70 o 
  -4   3   5       60.73       53.96      0.82 o 
  -3   3   5        5.39        8.23      0.29 o 
  -2   3   5       29.87       27.69      0.45 o 
  -1   3   5      309.80      314.07      2.75 o 
   0   3   5     1080.60     1058.23      7.50 o 
   1   3   5      176.30      178.78      1.26 o 
   2   3   5     1287.50     1252.89      8.16 o 
   3   3   5        0.07        0.25      0.06 o 
   4   3   5      198.49      187.53      1.28 o 
   5   3   5      291.60      300.69      2.22 o 
   6   3   5      320.40      309.38      2.70 o 
   7   3   5      275.81      270.48      3.32 o 
   8   3   5      279.44      257.39      3.20 o 
   9   3   5        1.65        1.64      0.42 o 
  10   3   5       60.31       58.60      1.32 o 
  11   3   5        6.97        7.57      0.91 o 
  12   3   5       10.36       10.11      0.56 o 
  -5   4   5       28.64       27.84      0.62 o 
  -4   4   5       10.90       11.16      0.40 o 
  -3   4   5       75.58       70.04      0.96 o 
  -2   4   5      166.16      159.79      1.62 o 
  -1   4   5       70.60       76.86      0.87 o 
   0   4   5      838.34      851.17      6.51 o 
   1   4   5      399.38      401.21      2.91 o 
   2   4   5      318.29      312.04      2.21 o 
   3   4   5       52.69       47.39      0.39 o 
   4   4   5       57.29       52.87      0.46 o 
   5   4   5     2425.44     2501.57     16.91 o 
   6   4   5       51.14       54.67      0.73 o 
   7   4   5      647.53      653.02     10.58 o 
   8   4   5      130.20      129.61      1.76 o 
   9   4   5      120.82      120.99      2.16 o 
  10   4   5      100.12       96.85      1.58 o 
  11   4   5       24.80       23.03      0.84 o 
  12   4   5       96.64       99.18      3.68 o 
  -5   5   5       37.14       38.61      2.08 o 
  -4   5   5       49.85       49.87      0.82 o 
  -3   5   5        0.32        0.43      0.21 o 
  -2   5   5      157.20      150.90      1.73 o 
  -1   5   5      133.30      127.61      1.33 o 
   0   5   5      193.46      199.09      1.76 o 
   1   5   5      222.71      211.56      1.75 o 
   2   5   5        9.00        7.23      0.28 o 
   3   5   5      515.23      513.73      3.52 o 
   4   5   5      388.39      395.80      2.82 o 
   5   5   5      124.06      121.20      1.05 o 
   6   5   5      654.84      689.60      5.71 o 
   7   5   5       14.84       14.70      0.52 o 
   8   5   5       48.33       45.82      0.87 o 
   9   5   5        8.08        7.05      0.35 o 
  10   5   5      166.62      168.99      2.30 o 
  11   5   5        0.24       -0.01      0.29 o 
  12   5   5      112.55      120.18      4.42 o 
  -4   6   5        7.99        5.60      0.90 o 
  -3   6   5        1.18        1.08      0.24 o 
  -2   6   5       41.06       40.63      0.69 o 
  -1   6   5       21.53       20.30      0.43 o 
   0   6   5       66.34       63.40      0.70 o 
   1   6   5        7.92        9.07      0.24 o 
   2   6   5      381.64      371.55      2.96 o 
   3   6   5       46.79       44.79      0.49 o 
   4   6   5      412.57      402.23      2.98 o 
   5   6   5      281.82      273.38      2.05 o 
   6   6   5      323.44      320.98      2.64 o 
   7   6   5      348.66      347.58      3.71 o 
   8   6   5       41.68       41.41      0.74 o 
   9   6   5      391.68      402.09      5.82 o 
  10   6   5       16.59       15.07      0.71 o 
  11   6   5      178.62      178.86      3.23 o 
  12   6   5        9.83       10.30      0.84 o 
  -3   7   5        3.29        3.04      0.61 o 
  -2   7   5       65.42       68.33      0.99 o 
  -1   7   5       65.74       65.48      0.93 o 
   0   7   5        3.61        2.68      0.20 o 
   1   7   5      115.86      110.68      1.24 o 
   2   7   5        3.76        4.02      0.19 o 
   3   7   5       47.69       48.45      0.58 o 
   4   7   5        9.36        8.23      0.25 o 
   5   7   5      219.41      221.16      2.07 o 
   6   7   5       23.99       26.98      0.46 o 
   7   7   5       78.65       79.12      0.94 o 
   8   7   5       12.67       10.98      0.52 o 
   9   7   5        4.42        6.53      0.40 o 
  10   7   5      152.83      147.60      2.73 o 
  11   7   5       53.22       43.19      1.33 o 
  12   7   5      153.98      150.04      2.86 o 
  -2   8   5        2.32        1.91      0.57 o 
  -1   8   5       27.97       28.68      0.66 o 
   0   8   5        2.30        2.11      0.24 o 
   1   8   5       54.00       56.35      0.82 o 
   2   8   5      142.02      135.93      1.57 o 
   3   8   5        0.77        1.28      0.17 o 
   4   8   5      291.87      293.47      2.71 o 
   5   8   5      168.00      164.97      1.63 o 
   6   8   5        7.61        7.60      0.27 o 
   7   8   5       37.28       39.50      0.68 o 
   8   8   5        4.43        3.29      0.29 o 
   9   8   5       15.35       16.74      0.53 o 
  10   8   5        9.32        9.74      0.63 o 
  11   8   5       51.65       53.65      1.36 o 
  12   8   5       21.45       20.94      1.30 o 
  -1   9   5        0.83        1.33      0.55 o 
   0   9   5       45.74       47.04      1.09 o 
   1   9   5        8.31        8.93      0.37 o 
   2   9   5      106.36      100.99      1.27 o 
   3   9   5        0.59        0.46      0.20 o 
   4   9   5      121.11      120.82      1.34 o 
   5   9   5      225.22      220.80      2.22 o 
   6   9   5       49.30       47.35      0.66 o 
   7   9   5        4.79        6.48      0.36 o 
   8   9   5        6.08        5.50      0.47 o 
   9   9   5        3.11        7.34      0.97 o 
  10   9   5        1.60        0.63      0.38 o 
  11   9   5      102.86       98.23      3.29 o 
  12   9   5       58.95       63.18      2.54 o 
   1  10   5       29.38       29.94      0.81 o 
   2  10   5        5.05        4.54      0.31 o 
   3  10   5       50.01       49.21      0.79 o 
   4  10   5       38.25       37.38      0.63 o 
   5  10   5      163.26      159.75      1.71 o 
   6  10   5        0.15        0.15      0.21 o 
   7  10   5       11.25       12.29      0.43 o 
   8  10   5       14.98       19.55      0.88 o 
   9  10   5       50.86       51.44      1.33 o 
  10  10   5      139.75      143.71      2.75 o 
  11  10   5       22.38       25.44      1.72 o 
   2  11   5       21.45       20.49      1.11 o 
   3  11   5       13.74       14.53      0.52 o 
   4  11   5       55.37       54.13      0.80 o 
   5  11   5        2.52        2.35      0.27 o 
   6  11   5      103.05      103.06      1.24 o 
   7  11   5       52.67       53.07      0.88 o 
   8  11   5        3.97        5.20      0.55 o 
   9  11   5       57.59       58.60      1.49 o 
  10  11   5       14.19       12.27      0.80 o 
  11  11   5       77.62       82.90      1.88 o 
   4  12   5        6.43        7.41      0.74 o 
   5  12   5        4.42        4.38      0.38 o 
   6  12   5        1.91        2.18      0.30 o 
   7  12   5        9.24        9.81      0.44 o 
   8  12   5       19.26       18.24      3.16 o 
   9  12   5      217.30      207.77      3.80 o 
  -5 -11   6       12.40       12.69      1.19 o 
  -4 -11   6       17.01       14.83      1.30 o 
  -3 -11   6        0.36        0.35      0.47 o 
  -2 -11   6        9.17       10.16      0.77 o 
  -1 -11   6       19.63       19.87      1.03 o 
   0 -11   6        7.66        7.68      0.56 o 
  -6 -10   6       27.64       27.81      0.95 o 
  -5 -10   6       53.47       54.16      1.18 o 
  -4 -10   6        8.46        9.18      0.72 o 
  -3 -10   6      123.20      122.49      2.16 o 
  -2 -10   6       86.83       83.56      1.43 o 
  -1 -10   6       19.80       22.04      0.70 o 
   0 -10   6       12.23       12.71      0.56 o 
   1 -10   6       21.52       24.81      0.65 o 
   2 -10   6        7.12        7.08      0.43 o 
  -7  -9   6       80.51       80.68      1.95 o 
  -6  -9   6       11.60       13.84      0.62 o 
  -5  -9   6        3.73        3.57      0.35 o 
  -4  -9   6       92.00       93.48      1.75 o 
  -3  -9   6        1.56        2.65      0.41 o 
  -2  -9   6       75.30       70.14      1.41 o 
  -1  -9   6        2.96        2.74      0.34 o 
   0  -9   6       94.52       94.10      1.49 o 
   1  -9   6       37.28       35.25      0.72 o 
   2  -9   6       15.39       17.71      0.72 o 
   3  -9   6       30.01       32.34      0.79 o 
  -7  -8   6       15.46       17.42      0.79 o 
  -6  -8   6       70.15       69.75      1.17 o 
  -5  -8   6        8.60        8.90      0.45 o 
  -4  -8   6      281.24      281.95      3.44 o 
  -3  -8   6      203.06      192.28      4.62 o 
  -2  -8   6        5.52        5.99      0.45 o 
  -1  -8   6        3.02        2.62      0.35 o 
   0  -8   6        7.18        6.79      0.46 o 
   1  -8   6       17.47       16.77      0.56 o 
   2  -8   6       20.06       17.44      0.46 o 
   3  -8   6       63.10       71.11      1.19 o 
  -7  -7   6       98.03      100.60      1.75 o 
  -6  -7   6      160.34      159.37      2.14 o 
  -5  -7   6      589.41      584.53      6.72 o 
  -4  -7   6      189.65      185.28      2.36 o 
  -3  -7   6       78.64       76.97      1.15 o 
  -2  -7   6        0.30        0.44      0.34 o 
  -1  -7   6      115.30      114.77      1.88 o 
   0  -7   6       53.55       55.36      1.11 o 
   1  -7   6        4.72        5.38      0.27 o 
   2  -7   6      463.42      456.61      4.03 o 
   3  -7   6       49.90       47.75      0.66 o 
   4  -7   6        0.31       -0.09      0.27 o 
   5  -7   6        5.01        6.14      0.81 o 
   6  -7   6       12.44       16.58      1.27 o 
  -8  -6   6       27.79       30.02      1.22 o 
  -7  -6   6       66.12       65.56      1.28 o 
  -6  -6   6       18.56       20.26      0.58 o 
  -5  -6   6        9.22       10.27      0.42 o 
  -4  -6   6       76.66       73.29      0.99 o 
  -2  -6   6       64.85       65.10      0.90 o 
  -1  -6   6      133.53      134.01      1.54 o 
   0  -6   6      688.50      744.11      7.65 o 
   1  -6   6       51.72       48.55      0.66 o 
   2  -6   6        4.02        3.85      0.22 o 
   3  -6   6      196.57      212.31      1.90 o 
   4  -6   6      151.37      153.25      1.69 o 
   5  -6   6      189.18      190.00      4.44 o 
   7  -6   6       22.13       24.73      1.48 o 
  -8  -5   6      126.41      133.45      3.90 o 
  -7  -5   6       15.58       17.92      0.57 o 
  -6  -5   6       69.20       70.05      1.12 o 
  -5  -5   6      446.20      429.39      4.24 o 
  -4  -5   6       11.98       10.77      0.31 o 
  -3  -5   6      390.44      392.66      3.46 o 
  -2  -5   6      155.16      149.44      1.43 o 
  -1  -5   6      415.04      399.70      3.82 o 
   0  -5   6      335.62      353.75      3.23 o 
   1  -5   6       39.46       37.29      0.55 o 
   2  -5   6      257.72      271.18      2.56 o 
   3  -5   6      160.61      176.63      1.53 o 
   4  -5   6        1.67        1.18      0.29 o 
   5  -5   6      176.29      180.08      2.91 o 
   6  -5   6       95.91       93.56      2.84 o 
   7  -5   6        9.90       10.11      1.01 o 
   8  -5   6        7.52        8.83      1.00 o 
  -8  -4   6        2.95        2.44      0.80 o 
  -7  -4   6       18.27       17.00      0.55 o 
  -6  -4   6       24.75       23.25      0.59 o 
  -5  -4   6       14.15       14.38      0.49 o 
  -4  -4   6       37.98       37.24      0.53 o 
  -3  -4   6      382.89      380.27      3.34 o 
  -2  -4   6      215.36      200.72      1.73 o 
  -1  -4   6       31.67       29.21      0.39 o 
   0  -4   6      408.14      405.12      3.86 o 
   1  -4   6        0.52        0.68      0.12 o 
   2  -4   6      650.08      635.75      5.24 o 
   3  -4   6        1.44        2.58      0.13 o 
   4  -4   6     1310.75     1282.34     10.48 o 
   5  -4   6      589.36      573.18      6.83 o 
   6  -4   6        1.71        1.29      0.28 o 
   7  -4   6       59.78       61.35      2.20 o 
   8  -4   6        2.11        2.64      0.38 o 
   9  -4   6       48.11       51.83      2.17 o 
  -8  -3   6       35.53       36.98      1.88 o 
  -7  -3   6       52.12       50.94      1.19 o 
  -6  -3   6      109.54      110.08      1.55 o 
  -5  -3   6      174.21      164.29      1.96 o 
  -4  -3   6      100.09      103.38      1.08 o 
  -3  -3   6      296.94      345.63      3.28 o 
  -2  -3   6        1.00        1.83      0.19 o 
  -1  -3   6        4.67        6.79      0.20 o 
   1  -3   6      482.54      454.82      4.09 o 
   2  -3   6       22.50       20.60      0.28 o 
   3  -3   6      156.33      151.31      1.16 o 
   4  -3   6       26.26       26.76      0.36 o 
   5  -3   6        2.59        3.06      0.33 o 
   7  -3   6      366.73      354.72      8.42 o 
   8  -3   6       16.94       18.33      0.71 o 
   9  -3   6        0.70        0.59      0.63 o 
  10  -3   6       10.14        7.06      1.01 o 
  -7  -2   6       17.12       16.58      0.58 o 
  -6  -2   6       53.34       56.06      0.98 o 
  -5  -2   6       61.24       62.19      0.77 o 
  -4  -2   6      148.25      135.36      1.45 o 
  -3  -2   6      355.53      337.93      2.60 o 
  -2  -2   6       63.14       57.50      0.61 o 
  -1  -2   6     1148.79     1099.50      8.64 o 
   0  -2   6      599.39      626.04      4.81 o 
   2  -2   6      784.61      745.85      5.54 o 
   3  -2   6      207.43      196.27      1.54 o 
   4  -2   6      278.97      251.44      1.95 o 
   5  -2   6        0.74        0.82      0.13 o 
   6  -2   6      748.14      751.38      8.22 o 
   7  -2   6      119.96      127.83      2.90 o 
   8  -2   6        2.11        2.84      0.64 o 
   9  -2   6       23.12       21.35      0.79 o 
  10  -2   6        9.99       11.71      1.13 o 
  -7  -1   6       61.93       62.78      1.26 o 
  -6  -1   6       10.87       12.04      0.51 o 
  -5  -1   6      170.55      166.12      2.15 o 
  -4  -1   6      207.66      202.41      1.88 o 
  -3  -1   6      393.76      393.25      3.41 o 
  -2  -1   6        2.59        1.99      0.24 o 
  -1  -1   6       27.19       28.29      0.33 o 
   0  -1   6      707.04      649.92      4.58 o 
   1  -1   6       14.08       21.41      0.40 o 
   2  -1   6     1432.43     1473.62     10.75 o 
   3  -1   6       22.81       19.29      0.25 o 
   4  -1   6       77.55       81.31      0.76 o 
   5  -1   6      426.17      435.05      4.14 o 
   6  -1   6       12.50       14.59      0.44 o 
   7  -1   6      158.00      160.27      2.54 o 
   8  -1   6       13.29       13.77      0.69 o 
   9  -1   6        2.50        2.01      0.61 o 
  10  -1   6        0.18        0.17      0.36 o 
  11  -1   6       27.55       30.04      1.69 o 
  -7   0   6        0.96        0.97      0.61 o 
  -6   0   6      155.23      148.71      2.03 o 
  -5   0   6       15.71       15.60      0.52 o 
  -4   0   6      200.69      204.04      2.65 o 
  -3   0   6       70.91       96.89      1.72 o 
  -2   0   6       43.05       41.15      0.44 o 
  -1   0   6      808.23      774.33      5.29 o 
   0   0   6      225.10      223.30      1.57 o 
   1   0   6     1063.38      998.48      6.73 o 
   2   0   6        0.79        1.52      0.14 o 
   3   0   6     2011.28     2092.69     13.76 o 
   4   0   6       87.41       83.91      0.84 o 
   5   0   6      746.28      707.48      9.12 o 
   6   0   6      721.80      754.24      9.37 o 
   7   0   6        7.68        7.85      0.34 o 
   8   0   6       26.26       25.96      0.95 o 
   9   0   6       24.03       34.17      1.53 o 
  10   0   6      114.19      109.16      3.30 o 
  11   0   6       47.09       47.14      2.05 o 
  -6   1   6       21.85       18.66      0.60 o 
  -5   1   6      111.89      107.18      1.55 o 
  -4   1   6        7.19        6.25      0.35 o 
  -3   1   6      456.34      460.32      4.64 o 
  -2   1   6        1.53        1.37      0.15 o 
  -1   1   6       52.54       45.26      0.46 o 
   0   1   6     1410.05     1408.17      9.71 o 
   1   1   6      590.25      604.08      4.09 o 
   2   1   6     2625.36     2741.91     19.95 o 
   3   1   6        5.72        5.54      0.14 o 
   4   1   6      713.86      700.69      5.47 o 
   5   1   6       23.69       22.64      0.34 o 
   6   1   6      487.23      488.31      6.33 o 
   7   1   6        4.93        5.42      0.22 o 
   8   1   6       15.24       15.07      0.58 o 
   9   1   6      227.95      216.23      8.59 o 
  10   1   6        3.61        2.98      0.70 o 
  11   1   6      193.38      197.85      5.28 o 
  12   1   6        0.19        0.14      0.69 o 
  -6   2   6       16.52       14.69      0.93 o 
  -5   2   6       14.20       14.92      0.54 o 
  -4   2   6        1.50        2.68      0.29 o 
  -3   2   6        9.64        8.06      0.31 o 
  -2   2   6       49.14       45.16      0.54 o 
  -1   2   6       51.95       48.60      0.54 o 
   0   2   6      453.07      450.96      3.29 o 
   1   2   6      559.75      533.51      3.80 o 
   2   2   6      602.10      603.35      4.32 o 
   3   2   6      535.80      515.80      3.55 o 
   4   2   6     1940.81     1994.05     18.71 o 
   5   2   6     1572.01     1543.60     14.06 o 
   6   2   6       12.73       16.57      0.37 o 
   7   2   6       17.18       12.25      0.34 o 
   8   2   6       48.35       44.98      0.78 o 
   9   2   6      139.54      133.85      2.74 o 
  10   2   6       96.26      101.15      2.19 o 
  11   2   6       12.79       12.18      0.69 o 
  12   2   6       58.28       63.78      2.65 o 
  -5   3   6        0.34        0.51      0.30 o 
  -4   3   6       93.93       92.57      1.38 o 
  -3   3   6      158.23      151.21      1.76 o 
  -2   3   6        5.02        4.19      0.23 o 
  -1   3   6      176.23      186.52      1.74 o 
   1   3   6      799.00      803.54      5.55 o 
   2   3   6      581.89      616.84      4.42 o 
   3   3   6      319.37      323.26      2.53 o 
   4   3   6      554.52      530.94      3.78 o 
   5   3   6       13.56       16.18      0.27 o 
   6   3   6      181.84      179.78      2.09 o 
   7   3   6      133.53      129.62      1.58 o 
   8   3   6        2.48        2.47      0.21 o 
   9   3   6       82.33       80.74      1.34 o 
  10   3   6      396.72      386.24      5.37 o 
  11   3   6      187.94      187.82      3.30 o 
  12   3   6        5.24       10.86      0.70 o 
  -5   4   6       17.40       20.79      0.91 o 
  -4   4   6        7.93        9.91      0.51 o 
  -3   4   6       39.87       40.41      0.70 o 
  -2   4   6       15.92       13.68      0.41 o 
  -1   4   6      475.73      468.67      3.95 o 
   0   4   6      137.19      130.25      1.33 o 
   1   4   6      101.37      107.20      0.92 o 
   2   4   6      540.99      534.65      3.74 o 
   3   4   6       25.81       27.85      0.30 o 
   4   4   6      937.98      951.83      6.38 o 
   5   4   6        2.31        3.57      0.16 o 
   6   4   6      126.21      118.16      1.17 o 
   7   4   6       11.79        9.96      0.42 o 
   8   4   6       52.00       58.10      0.96 o 
   9   4   6      361.55      361.65      4.44 o 
  10   4   6       15.78       14.16      0.57 o 
  11   4   6       67.87       70.39      1.30 o 
  12   4   6        9.73        9.31      0.61 o 
  -4   5   6       91.33       96.52      1.69 o 
  -3   5   6        5.25        5.72      0.34 o 
  -2   5   6        9.12       10.27      0.39 o 
  -1   5   6       45.12       44.47      0.60 o 
   0   5   6      280.89      281.67      2.66 o 
   1   5   6      296.41      285.92      2.49 o 
   2   5   6       22.97       24.70      0.38 o 
   3   5   6       97.20       90.23      1.02 o 
   4   5   6       18.51       18.08      0.32 o 
   5   5   6      186.60      181.23      1.40 o 
   6   5   6       55.56       55.78      0.69 o 
   7   5   6      185.26      185.21      2.06 o 
   8   5   6      231.31      232.90      2.95 o 
   9   5   6       17.84       15.52      0.51 o 
  10   5   6      184.96      193.80      2.79 o 
  11   5   6       16.85       14.03      0.64 o 
  12   5   6       31.08       30.67      1.01 o 
  -3   6   6       42.33       48.12      0.91 o 
  -2   6   6       38.85       35.30      0.66 o 
  -1   6   6      332.31      321.47      3.07 o 
   0   6   6       57.90       57.63      0.78 o 
   1   6   6       59.27       56.26      0.71 o 
   2   6   6       25.08       25.26      0.37 o 
   3   6   6       51.68       61.37      0.63 o 
   4   6   6       48.86       52.36      0.52 o 
   5   6   6       69.49       72.76      0.66 o 
   6   6   6      346.42      345.43      3.45 o 
   7   6   6        3.14        3.29      0.29 o 
   8   6   6      273.01      272.91      3.42 o 
   9   6   6       23.99       34.02      1.49 o 
  10   6   6      123.37      122.89      2.36 o 
  11   6   6       79.62       75.58      3.27 o 
  12   6   6       42.63       41.02      1.20 o 
  -2   7   6       28.07       29.69      0.73 o 
  -1   7   6        2.02        2.31      0.29 o 
   0   7   6      142.61      139.85      1.67 o 
   1   7   6       56.30       54.60      0.83 o 
   2   7   6        9.76        9.45      0.28 o 
   3   7   6        7.54        6.75      0.24 o 
   4   7   6       64.59       63.35      0.71 o 
   5   7   6      240.18      244.86      2.16 o 
   6   7   6        2.87        3.13      0.20 o 
   7   7   6       15.79       16.67      0.51 o 
   8   7   6       29.39       29.27      0.67 o 
   9   7   6       65.19       64.15      3.01 o 
  10   7   6        0.90       -0.17      0.36 o 
  11   7   6       76.47       76.89      1.72 o 
  12   7   6       12.28       16.29      0.83 o 
  -1   8   6       44.70       44.22      0.97 o 
   0   8   6        0.81        0.36      0.27 o 
   1   8   6       40.20       40.52      0.77 o 
   2   8   6       16.33       17.97      0.45 o 
   3   8   6      281.72      274.79      2.68 o 
   4   8   6        1.79        2.00      0.20 o 
   5   8   6        1.02        1.22      0.18 o 
   6   8   6      122.59      127.18      1.32 o 
   7   8   6       27.28       30.76      0.74 o 
   8   8   6       53.17       55.73      1.01 o 
   9   8   6       19.03       19.84      0.59 o 
  10   8   6      142.92      162.61      2.99 o 
  11   8   6        6.46        4.94      0.53 o 
  12   8   6       20.66       20.90      0.90 o 
   0   9   6       26.18       25.71      0.93 o 
   1   9   6       52.90       53.70      1.07 o 
   2   9   6       37.78       34.81      0.65 o 
   3   9   6        5.95        7.52      0.33 o 
   4   9   6       27.52       26.99      0.51 o 
   5   9   6        3.28        3.84      0.26 o 
   6   9   6      123.93      140.64      1.46 o 
   7   9   6        7.60        8.62      0.49 o 
   8   9   6       15.52       21.13      1.92 o 
  10   9   6       37.34       37.43      1.88 o 
  11   9   6       19.41       23.05      1.63 o 
  12   9   6        5.73        5.77      1.06 o 
   1  10   6        0.95        1.31      0.59 o 
   2  10   6       24.77       25.04      0.73 o 
   3  10   6       40.00       37.68      0.69 o 
   4  10   6       82.35       82.99      1.05 o 
   5  10   6       35.25       37.85      0.74 o 
   6  10   6        4.65        3.63      0.27 o 
   7  10   6      132.87      134.24      2.12 o 
   8  10   6       20.66       21.04      0.87 o 
   9  10   6       59.23       61.50      1.49 o 
  10  10   6       73.23       79.37      1.79 o 
  11  10   6       36.78       39.03      2.10 o 
   3  11   6        1.89        1.73      0.37 o 
   4  11   6        0.08       -0.18      0.26 o 
   5  11   6       34.24       33.53      0.66 o 
   6  11   6       36.74       35.36      0.71 o 
   7  11   6        1.66        2.28      0.38 o 
   8  11   6       65.68       70.11      1.66 o 
   9  11   6        0.02        0.41      0.69 o 
  10  11   6      198.57      209.21      3.81 o 
   6  12   6        1.83        3.51      0.72 o 
   7  12   6        0.66        0.50      0.44 o 
   8  12   6        5.72        6.75      0.75 o 
   9  12   6       20.99       21.12      1.72 o 
  -5 -10   7        2.42        1.75      0.75 o 
  -4 -10   7        3.63        4.11      0.60 o 
  -3 -10   7       32.54       30.93      1.15 o 
  -2 -10   7       75.07       75.71      1.85 o 
  -1 -10   7       84.26       85.40      2.00 o 
   0 -10   7        0.36        0.73      0.45 o 
   1 -10   7       48.42       53.92      2.16 o 
   2 -10   7        0.08        0.65      0.47 o 
  -6  -9   7        5.08        4.66      0.50 o 
  -5  -9   7       74.68       78.83      1.67 o 
  -4  -9   7       38.79       38.26      1.26 o 
  -3  -9   7       46.88       45.95      1.14 o 
  -2  -9   7       44.32       41.99      1.32 o 
  -1  -9   7        2.71        2.24      0.40 o 
   0  -9   7        1.89        2.73      0.35 o 
   1  -9   7        2.70        2.38      0.31 o 
   2  -9   7        4.41        5.33      0.44 o 
   3  -9   7        0.36        1.11      0.45 o 
  -6  -8   7       50.50       54.27      1.14 o 
  -5  -8   7       23.03       22.12      0.70 o 
  -4  -8   7      122.76      116.06      1.66 o 
  -3  -8   7        0.42        0.46      0.33 o 
  -2  -8   7      195.02      193.43      2.98 o 
  -1  -8   7        7.90        8.40      0.51 o 
   0  -8   7       44.25       47.53      0.93 o 
   1  -8   7       50.62       54.36      0.90 o 
   2  -8   7       22.04       23.44      0.67 o 
   3  -8   7       56.38       57.24      1.06 o 
   4  -8   7        1.43        2.65      0.46 o 
  -7  -7   7        1.88        2.43      0.55 o 
  -6  -7   7       34.49       33.34      1.01 o 
  -5  -7   7       32.07       34.60      0.76 o 
  -4  -7   7       32.02       32.29      0.71 o 
  -3  -7   7       80.20       81.52      1.23 o 
  -2  -7   7        3.20        3.30      0.38 o 
  -1  -7   7        1.03        2.00      0.33 o 
   1  -7   7      337.96      329.59      4.00 o 
   2  -7   7        1.39        1.96      0.26 o 
   3  -7   7        1.31        0.70      0.24 o 
   4  -7   7       46.41       48.95      1.05 o 
   5  -7   7        1.80        1.95      0.65 o 
   6  -7   7       33.37       37.87      1.78 o 
  -7  -6   7       44.02       48.53      1.61 o 
  -6  -6   7        2.35        2.02      0.31 o 
  -5  -6   7       99.37       96.73      1.32 o 
  -4  -6   7       17.21       15.97      0.69 o 
  -3  -6   7       76.77       73.02      1.00 o 
  -2  -6   7      195.28      193.94      2.15 o 
  -1  -6   7      123.42      122.98      1.51 o 
   0  -6   7       97.11       99.95      1.45 o 
   1  -6   7        1.46        1.80      0.27 o 
   2  -6   7       75.56       78.01      1.06 o 
   3  -6   7       10.73       10.36      0.56 o 
   4  -6   7       91.30       97.18      1.63 o 
   5  -6   7        1.75        2.39      0.35 o 
   6  -6   7       10.63        6.38      0.84 o 
   7  -6   7       12.77       13.16      1.16 o 
  -7  -5   7        5.50        6.25      0.52 o 
  -6  -5   7      117.32      120.99      1.72 o 
  -5  -5   7       14.05       13.36      0.49 o 
  -4  -5   7      274.69      271.72      3.06 o 
  -3  -5   7      250.67      243.30      2.29 o 
  -2  -5   7        3.62        3.37      0.19 o 
  -1  -5   7        0.41        0.53      0.15 o 
   0  -5   7      310.30      301.12      2.97 o 
   1  -5   7      963.43      961.00     10.94 o 
   2  -5   7       96.75      100.44      1.11 o 
   3  -5   7      389.19      394.35      4.29 o 
   4  -5   7       77.84       86.71      1.21 o 
   5  -5   7      109.11      109.86      1.79 o 
   6  -5   7       19.00       20.84      0.70 o 
   7  -5   7       11.05       10.84      1.02 o 
   8  -5   7       14.18       12.22      1.15 o 
  -7  -4   7       57.20       60.16      2.34 o 
  -6  -4   7        5.89        5.39      0.52 o 
  -5  -4   7      101.56       96.99      1.42 o 
  -4  -4   7       58.41       50.25      0.64 o 
  -3  -4   7       40.53       39.29      0.52 o 
  -2  -4   7       56.17       50.51      0.60 o 
  -1  -4   7      657.23      631.34      5.07 o 
   0  -4   7       48.99       42.85      0.62 o 
   1  -4   7      213.60      211.56      2.01 o 
   2  -4   7      198.56      187.65      1.91 o 
   3  -4   7       55.69       57.82      0.79 o 
   4  -4   7        9.47       10.34      0.59 o 
   5  -4   7      263.00      259.47      3.98 o 
   6  -4   7      269.99      271.53      7.19 o 
   7  -4   7       54.68       45.75      1.86 o 
   8  -4   7       74.07       70.48      2.48 o 
   9  -4   7       17.44       20.11      1.41 o 
  -7  -3   7       26.21       26.27      1.61 o 
  -6  -3   7       33.23       29.70      0.69 o 
  -5  -3   7      107.73      109.16      1.94 o 
  -4  -3   7      212.74      206.61      2.39 o 
  -3  -3   7       44.47       43.14      0.55 o 
  -2  -3   7      550.93      538.34      4.36 o 
  -1  -3   7       28.49       27.56      0.40 o 
   0  -3   7      652.86      626.69      5.00 o 
   1  -3   7      752.93      780.49      6.87 o 
   3  -3   7      195.21      196.31      1.98 o 
   4  -3   7      150.94      156.76      1.73 o 
   5  -3   7      362.27      365.52      4.14 o 
   6  -3   7       12.29        9.78      0.43 o 
   7  -3   7       12.74       15.91      0.63 o 
   8  -3   7        4.27        2.77      0.67 o 
   9  -3   7       19.00       18.25      1.31 o 
  -6  -2   7       33.30       32.17      1.56 o 
  -5  -2   7        0.97        1.46      0.28 o 
  -4  -2   7      129.00      134.87      1.79 o 
  -3  -2   7        0.77        0.54      0.17 o 
  -2  -2   7     1010.20      955.63      7.55 o 
  -1  -2   7       18.15       13.23      0.28 o 
   0  -2   7       72.47       69.26      0.70 o 
   1  -2   7      175.44      155.97      1.39 o 
   2  -2   7      122.02      130.21      1.36 o 
   3  -2   7      737.07      736.16      6.79 o 
   4  -2   7       52.39       53.36      0.68 o 
   5  -2   7      344.69      337.65      3.83 o 
   6  -2   7      358.97      335.71      3.84 o 
   7  -2   7      101.33       88.96      1.97 o 
   8  -2   7      120.94      116.60      3.37 o 
   9  -2   7        0.16        0.44      0.57 o 
  10  -2   7       41.87       48.21      2.07 o 
  -6  -1   7       12.99       15.57      0.78 o 
  -5  -1   7      347.44      355.16      4.22 o 
  -4  -1   7       20.59       20.59      0.49 o 
  -3  -1   7      441.80      450.02      4.28 o 
  -2  -1   7      121.88      118.53      1.03 o 
  -1  -1   7      236.26      214.16      1.83 o 
   0  -1   7       69.76       59.21      0.62 o 
   1  -1   7      262.84      248.88      2.12 o 
   2  -1   7      307.49      291.54      2.45 o 
   3  -1   7       66.60       71.36      0.80 o 
   4  -1   7      540.79      571.84      5.31 o 
   5  -1   7      157.59      165.63      1.69 o 
   6  -1   7        1.93        1.30      0.22 o 
   7  -1   7        8.45        5.87      0.47 o 
   8  -1   7      159.20      154.80      2.89 o 
   9  -1   7       66.35       66.17      2.29 o 
  10  -1   7       10.64       10.72      1.05 o 
  11  -1   7       12.39       13.24      1.22 o 
  -6   0   7       13.57       14.10      0.62 o 
  -5   0   7       11.41       12.85      0.45 o 
  -4   0   7       73.35       77.95      1.20 o 
  -3   0   7       73.59       72.85      0.96 o 
  -2   0   7     1166.48     1129.32      9.82 o 
  -1   0   7      572.68      575.66      4.32 o 
   0   0   7      775.39      760.71      5.64 o 
   1   0   7      960.90      988.75      7.46 o 
   2   0   7      287.54      279.09      2.34 o 
   3   0   7      516.00      505.06      4.66 o 
   4   0   7      199.07      201.09      1.81 o 
   5   0   7      722.47      736.25     11.47 o 
   6   0   7        0.68        0.18      0.19 o 
   7   0   7      766.47      771.14     10.22 o 
   8   0   7      269.30      251.61      4.37 o 
   9   0   7        0.78        0.33      0.36 o 
  10   0   7       13.33       10.76      1.05 o 
  11   0   7       27.31       28.40      1.64 o 
  -5   1   7       62.14       63.05      0.96 o 
  -4   1   7       90.82       86.60      1.15 o 
  -3   1   7      147.41      150.86      1.97 o 
  -2   1   7        1.69        3.13      0.20 o 
  -1   1   7      213.04      213.84      2.02 o 
   0   1   7       58.18       51.92      0.57 o 
   1   1   7      225.80      221.84      1.72 o 
   2   1   7        0.86        0.74      0.23 o 
   3   1   7     1306.65     1311.60     12.15 o 
   4   1   7      462.60      472.23      4.35 o 
   5   1   7      324.76      332.08      3.31 o 
   6   1   7      415.83      424.49      4.64 o 
   7   1   7        3.96        4.37      0.23 o 
   8   1   7       64.87       63.02      1.62 o 
   9   1   7       63.21       62.91      1.51 o 
  10   1   7      175.30      168.94      4.54 o 
  11   1   7        6.03        3.93      0.83 o 
  12   1   7        4.64        4.14      0.89 o 
  -5   2   7       40.85       43.92      0.96 o 
  -4   2   7        8.95        7.49      0.36 o 
  -3   2   7       24.55       26.47      0.63 o 
  -2   2   7       52.80       54.85      1.26 o 
  -1   2   7       51.15       50.84      0.64 o 
   0   2   7      327.47      329.66      2.59 o 
   1   2   7        9.42       10.79      0.23 o 
   2   2   7      981.54      980.47      7.11 o 
   3   2   7      138.99      148.86      1.25 o 
   4   2   7       88.00       76.04      0.88 o 
   5   2   7      141.59      131.61      1.43 o 
   6   2   7       98.19       93.45      1.20 o 
   7   2   7      586.84      575.21      6.76 o 
   8   2   7      354.16      341.87      3.84 o 
   9   2   7       22.49       23.10      0.64 o 
  10   2   7        3.78        4.27      0.36 o 
  11   2   7      200.37      204.50      5.97 o 
  12   2   7       49.74       48.45      2.09 o 
  -4   3   7       50.87       55.63      0.97 o 
  -3   3   7       15.53       14.68      0.45 o 
  -2   3   7       94.06       92.73      1.34 o 
  -1   3   7        7.99        7.84      0.29 o 
   0   3   7      124.17      120.79      1.11 o 
   1   3   7      305.60      307.05      2.38 o 
   2   3   7      114.32      119.91      0.95 o 
   3   3   7      161.83      166.75      1.33 o 
   4   3   7       73.85       76.46      0.84 o 
   5   3   7      441.91      429.40      4.73 o 
   6   3   7       50.18       52.50      0.78 o 
   7   3   7       31.09       27.37      0.53 o 
   8   3   7        1.80        1.32      0.20 o 
   9   3   7      176.60      178.87      2.56 o 
  10   3   7      119.51      118.17      1.86 o 
  11   3   7        0.17       -0.35      0.35 o 
  12   3   7       15.32       14.70      1.51 o 
  -4   4   7       13.07       16.51      0.65 o 
  -3   4   7       33.62       38.65      0.76 o 
  -2   4   7       22.01       21.38      0.60 o 
  -1   4   7        2.82        2.62      0.23 o 
   0   4   7       38.06       35.10      0.51 o 
   1   4   7      256.58      267.98      2.10 o 
   2   4   7       80.63       81.86      1.28 o 
   3   4   7       81.32       79.99      0.71 o 
   4   4   7        1.64        3.01      0.15 o 
   5   4   7       53.46       50.71      0.89 o 
   6   4   7      321.51      314.21      3.18 o 
   7   4   7       63.67       64.65      0.94 o 
   8   4   7      279.54      272.68      3.42 o 
   9   4   7        2.22        2.16      0.27 o 
  10   4   7      117.45      114.05      1.82 o 
  11   4   7       87.37       91.56      1.87 o 
  12   4   7       16.66       17.79      0.82 o 
  -3   5   7       23.32       22.08      0.63 o 
  -2   5   7      122.84      124.26      1.72 o 
  -1   5   7        4.57        4.63      0.30 o 
   0   5   7      263.93      256.90      2.62 o 
   1   5   7       16.98       17.02      0.38 o 
   2   5   7      320.99      312.37      2.71 o 
   3   5   7        7.27        6.76      0.22 o 
   4   5   7       14.47       12.87      0.28 o 
   5   5   7      323.45      333.31      4.71 o 
   6   5   7        5.80        4.48      0.21 o 
   7   5   7       22.23       22.21      0.54 o 
   8   5   7       36.54       35.11      0.72 o 
   9   5   7      307.37      319.46      3.98 o 
  10   5   7       32.01       30.93      0.80 o 
  11   5   7       81.40       79.92      1.44 o 
  12   5   7        8.32        7.87      0.51 o 
  -2   6   7        4.37        3.88      0.43 o 
  -1   6   7        0.23        0.03      0.24 o 
   0   6   7       36.30       38.26      0.83 o 
   1   6   7      294.63      277.96      2.66 o 
   2   6   7        5.55        5.63      0.23 o 
   3   6   7       50.71       50.39      0.61 o 
   4   6   7        2.26        1.81      0.14 o 
   5   6   7      249.60      265.48      2.59 o 
   6   6   7       40.83       44.44      0.67 o 
   7   6   7      313.53      315.79      3.76 o 
   8   6   7      122.58      129.80      2.42 o 
   9   6   7        0.13        0.66      0.83 o 
  10   6   7      255.10      248.28      8.10 o 
  11   6   7        4.91        5.32      0.67 o 
  12   6   7       25.68       25.80      0.97 o 
  -1   7   7       44.14       45.77      0.89 o 
   0   7   7      139.56      137.97      1.85 o 
   1   7   7        2.19        1.95      0.28 o 
   2   7   7       98.99       95.22      1.24 o 
   3   7   7       11.01       11.36      0.31 o 
   4   7   7      175.50      178.04      1.65 o 
   5   7   7       10.05       12.60      0.63 o 
   6   7   7       91.11       91.72      1.39 o 
   7   7   7       60.76       61.00      1.23 o 
   8   7   7       34.18       35.41      0.76 o 
   9   7   7      123.83      124.90      2.39 o 
  10   7   7        1.05        0.45      0.39 o 
  11   7   7       68.93       74.55      1.70 o 
  12   7   7       16.11       14.42      0.79 o 
   0   8   7       55.12       55.32      1.12 o 
   1   8   7       45.41       41.91      0.82 o 
   2   8   7       18.25       16.80      0.51 o 
   3   8   7        2.34        2.51      0.25 o 
   4   8   7       76.40       77.19      1.30 o 
   5   8   7      278.81      281.47      3.89 o 
   6   8   7       10.23       13.43      0.70 o 
   7   8   7      124.38      127.56      2.41 o 
   8   8   7        0.23       -0.16      0.26 o 
   9   8   7       22.93       29.79      0.73 o 
  10   8   7       24.77       23.30      1.74 o 
  11   8   7       50.38       48.54      1.32 o 
  12   8   7       25.15       25.32      1.53 o 
   1   9   7        0.17       -0.16      0.32 o 
   2   9   7        4.59        3.47      0.38 o 
   3   9   7       24.05       25.25      0.56 o 
   4   9   7       96.49       91.45      1.21 o 
   5   9   7      206.05      209.40      3.04 o 
   6   9   7       37.44       34.51      0.85 o 
   7   9   7        0.10        0.04      0.36 o 
   8   9   7       48.92       55.94      1.37 o 
   9   9   7        2.43        1.75      0.41 o 
  10   9   7       32.46       34.34      1.88 o 
  11   9   7       20.70       20.53      1.61 o 
  12   9   7        9.51        8.69      0.66 o 
   2  10   7       18.35       20.50      0.85 o 
   3  10   7       27.60       27.58      0.82 o 
   4  10   7       72.90       71.22      1.03 o 
   5  10   7       13.99       12.42      0.60 o 
   6  10   7       62.50       64.04      1.26 o 
   7  10   7        8.25        9.81      0.52 o 
   8  10   7       35.23       37.72      1.14 o 
   9  10   7       77.14       81.74      1.82 o 
  10  10   7       10.02       11.54      1.43 o 
  11  10   7      119.67      120.70      3.99 o 
   4  11   7        0.93       -0.03      0.34 o 
   5  11   7        8.71        8.94      0.81 o 
   6  11   7        0.50       -0.02      0.43 o 
   7  11   7       29.61       31.71      0.87 o 
   8  11   7       13.46       13.08      0.78 o 
   9  11   7       47.25       51.04      1.41 o 
  10  11   7       26.30       28.21      1.73 o 
  -2 -10   8        7.92        7.15      0.79 o 
  -1 -10   8        1.02        1.47      0.52 o 
   0 -10   8       22.13       23.66      1.04 o 
  -4  -9   8        7.27        8.17      0.49 o 
  -3  -9   8       37.76       34.21      1.19 o 
  -2  -9   8        0.04        0.20      0.43 o 
  -1  -9   8       71.74       79.16      1.73 o 
   0  -9   8        3.43        3.85      0.47 o 
   1  -9   8        7.87       10.12      0.60 o 
   2  -9   8       19.45       21.02      0.70 o 
   3  -9   8        3.78        4.46      0.57 o 
  -5  -8   8       25.96       27.31      0.71 o 
  -3  -8   8       29.59       27.44      0.85 o 
  -2  -8   8        4.18        5.36      0.41 o 
  -1  -8   8       76.30       73.87      1.27 o 
   0  -8   8       22.14       27.56      0.84 o 
   1  -8   8        1.39        1.05      0.44 o 
   2  -8   8       79.88       79.07      1.33 o 
   3  -8   8        0.09        0.13      0.29 o 
   4  -8   8       39.10       46.12      1.32 o 
  -5  -7   8        0.11       -0.03      0.26 o 
  -4  -7   8      120.03      118.71      1.52 o 
  -3  -7   8        6.71        5.90      0.33 o 
  -2  -7   8       65.74       65.67      1.41 o 
  -1  -7   8       55.29       56.57      1.54 o 
   0  -7   8        8.96       10.53      0.49 o 
   1  -7   8       14.52       10.46      0.56 o 
   2  -7   8        4.21        4.60      0.44 o 
   3  -7   8       62.75       61.85      0.98 o 
   4  -7   8        0.22        0.65      0.33 o 
   5  -7   8       12.23       14.16      0.67 o 
   6  -7   8        0.09        0.25      0.63 o 
  -6  -6   8       31.85       35.38      1.34 o 
  -5  -6   8       50.90       56.72      1.14 o 
  -4  -6   8        4.52        4.12      0.27 o 
  -3  -6   8      105.48       96.24      1.15 o 
  -2  -6   8       46.30       43.25      0.66 o 
  -1  -6   8       92.62       91.08      1.23 o 
   0  -6   8        7.63        6.20      0.37 o 
   1  -6   8      129.13      120.72      1.98 o 
   2  -6   8      547.78      544.46      7.88 o 
   3  -6   8       92.68       98.03      1.46 o 
   4  -6   8      142.65      145.37      2.28 o 
   5  -6   8        0.04        0.46      0.31 o 
   6  -6   8       58.66       64.15      1.91 o 
   7  -6   8        7.62        7.96      0.98 o 
  -6  -5   8        9.75       10.86      0.66 o 
  -5  -5   8       11.76       15.48      0.54 o 
  -4  -5   8       74.97       72.44      0.94 o 
  -3  -5   8       26.14       27.77      0.53 o 
  -2  -5   8       22.41       22.93      0.44 o 
  -1  -5   8        2.16        2.33      0.19 o 
   0  -5   8       95.55      103.50      1.42 o 
   1  -5   8        3.65        4.35      0.34 o 
   2  -5   8      110.36      110.77      1.83 o 
   3  -5   8      100.09       98.51      1.44 o 
   4  -5   8      112.13      119.50      1.67 o 
   5  -5   8       19.53       19.03      0.68 o 
   6  -5   8       25.82       22.99      0.74 o 
   7  -5   8       20.33       17.99      1.27 o 
   8  -5   8        1.32        0.45      0.67 o 
  -6  -4   8       25.46       32.90      1.01 o 
  -5  -4   8        3.54        3.47      0.33 o 
  -4  -4   8       69.38       78.54      1.22 o 
  -3  -4   8      130.40      121.44      1.29 o 
  -2  -4   8       77.36       74.89      0.88 o 
  -1  -4   8       76.81       76.77      0.88 o 
   0  -4   8       15.42       23.31      1.48 o 
   1  -4   8      691.91      659.00      7.91 o 
   2  -4   8      244.72      249.68      3.56 o 
   3  -4   8      190.25      196.07      2.48 o 
   4  -4   8        9.34       11.64      0.47 o 
   5  -4   8      124.65      132.68      2.08 o 
   6  -4   8       99.58       98.61      1.67 o 
   7  -4   8       46.88       49.83      1.49 o 
   8  -4   8       10.48       11.11      1.06 o 
   9  -4   8        4.05        7.56      1.02 o 
  -6  -3   8       34.15       29.65      1.68 o 
  -5  -3   8       66.98       66.04      1.12 o 
  -4  -3   8        0.01       -0.08      0.24 o 
  -3  -3   8      183.12      183.33      2.19 o 
  -2  -3   8       11.19       12.99      0.34 o 
  -1  -3   8       98.55       94.75      0.94 o 
   0  -3   8       84.51       86.89      0.87 o 
   1  -3   8       40.87       40.96      0.54 o 
   2  -3   8      639.86      646.22      6.67 o 
   3  -3   8        6.06        6.66      0.30 o 
   4  -3   8      260.45      262.71      2.77 o 
   5  -3   8      116.87      116.12      1.66 o 
   6  -3   8       49.75       45.75      0.88 o 
   7  -3   8       68.01       65.33      1.26 o 
   8  -3   8        0.70       -0.53      0.53 o 
   9  -3   8       44.47       45.67      1.98 o 
  -6  -2   8       25.04       29.90      1.72 o 
  -5  -2   8       10.64       10.70      0.62 o 
  -4  -2   8      105.08      102.39      1.48 o 
  -3  -2   8       14.28       13.24      0.46 o 
  -2  -2   8        3.75        4.35      0.23 o 
  -1  -2   8       83.72       79.28      0.83 o 
   0  -2   8     1047.18     1005.52      7.94 o 
   1  -2   8      781.40      746.10      7.07 o 
   2  -2   8       97.35       99.78      1.04 o 
   3  -2   8        1.55        0.96      0.19 o 
   4  -2   8       43.00       38.59      0.61 o 
   5  -2   8        2.61        2.86      0.23 o 
   6  -2   8       12.29       13.26      0.49 o 
   7  -2   8      203.19      207.96      3.73 o 
   8  -2   8        0.91        1.41      0.41 o 
   9  -2   8       19.00       24.83      1.43 o 
  10  -2   8       11.53        8.01      1.01 o 
  -5  -1   8        0.17       -0.44      0.44 o 
  -4  -1   8      179.68      190.07      2.73 o 
  -3  -1   8       40.84       47.98      0.93 o 
  -2  -1   8      190.61      186.40      2.15 o 
  -1  -1   8     1488.63     1438.38     11.28 o 
   0  -1   8       60.30       59.51      0.66 o 
   1  -1   8      226.29      238.51      1.94 o 
   2  -1   8      195.43      204.23      1.92 o 
   3  -1   8      325.11      317.95      2.88 o 
   4  -1   8       42.42       37.52      0.56 o 
   5  -1   8       76.68       70.98      1.03 o 
   6  -1   8      673.07      654.36      9.06 o 
   7  -1   8      178.41      177.45      2.77 o 
   8  -1   8        4.58        3.28      0.46 o 
   9  -1   8        0.79        0.73      0.41 o 
  10  -1   8       10.78       11.60      1.08 o 
  -5   0   8       32.75       37.22      0.96 o 
  -4   0   8       25.13       33.68      0.76 o 
  -3   0   8      135.65      138.58      1.62 o 
  -2   0   8        7.60        5.80      0.27 o 
  -1   0   8        6.16        9.15      0.43 o 
   0   0   8      303.40      285.21      2.30 o 
   1   0   8      157.69      161.09      1.37 o 
   2   0   8      636.71      630.47      5.52 o 
   3   0   8      499.36      521.52      4.60 o 
   4   0   8     1302.13     1345.02     12.16 o 
   5   0   8       92.31       96.58      1.05 o 
   6   0   8      189.51      184.60      2.56 o 
   7   0   8        8.76        8.28      0.45 o 
   8   0   8       68.97       74.31      3.86 o 
   9   0   8      144.80      133.74      2.63 o 
  10   0   8        1.49        0.65      0.65 o 
  11   0   8       87.07       89.72      3.02 o 
  -5   1   8       24.36       25.59      1.00 o 
  -4   1   8       97.19      111.38      2.06 o 
  -3   1   8        5.07        7.09      0.40 o 
  -2   1   8       29.33       29.53      0.55 o 
  -1   1   8      572.07      551.66      5.19 o 
   0   1   8       13.54       15.88      0.30 o 
   1   1   8      577.60      572.50      4.68 o 
   2   1   8        1.42        1.65      0.22 o 
   3   1   8      760.92      748.13      7.05 o 
   4   1   8       20.14       18.57      0.37 o 
   5   1   8      158.60      154.13      1.57 o 
   6   1   8       21.80       22.08      0.75 o 
   7   1   8       11.68       11.75      0.54 o 
   8   1   8        9.44        9.94      0.50 o 
   9   1   8      212.63      196.96      3.60 o 
  10   1   8       86.90       86.51      1.95 o 
  11   1   8        5.03        5.02      0.90 o 
  -4   2   8        0.95        0.43      0.37 o 
  -3   2   8        8.09        8.32      0.45 o 
  -2   2   8       26.25       25.90      0.62 o 
  -1   2   8       49.37       48.18      0.68 o 
   0   2   8       16.72       16.33      0.36 o 
   1   2   8      384.67      387.44      3.02 o 
   2   2   8      383.05      391.70      3.23 o 
   3   2   8      118.61      120.70      1.32 o 
   4   2   8      155.98      159.86      1.67 o 
   5   2   8       40.19       36.96      0.69 o 
   6   2   8      448.94      432.45      4.78 o 
   7   2   8      121.46      124.16      1.56 o 
   8   2   8      137.23      134.52      1.81 o 
   9   2   8      305.92      296.19      4.03 o 
  10   2   8       16.83       16.39      0.62 o 
  11   2   8       52.85       48.27      2.01 o 
  12   2   8       23.94       23.57      1.55 o 
  -3   3   8       26.45       29.42      0.83 o 
  -2   3   8       75.85       74.25      1.18 o 
  -1   3   8        5.19        4.70      0.32 o 
   0   3   8       43.67       45.10      0.67 o 
   1   3   8      107.37      109.76      1.07 o 
   2   3   8        2.45        2.96      0.26 o 
   3   3   8       14.11       10.84      0.26 o 
   4   3   8      385.01      367.42      3.96 o 
   5   3   8       59.65       57.33      0.79 o 
   6   3   8       14.20       13.65      0.49 o 
   7   3   8       16.43       15.58      0.43 o 
   8   3   8       63.92       63.95      0.96 o 
   9   3   8       41.44       38.47      0.86 o 
  10   3   8       34.95       28.37      0.77 o 
  11   3   8      249.98      239.49      4.78 o 
  12   3   8       60.45       63.34      3.18 o 
  -3   4   8        5.01        5.67      0.48 o 
  -2   4   8       23.29       23.86      0.64 o 
  -1   4   8       58.52       58.66      0.99 o 
   0   4   8      149.92      165.24      2.36 o 
   1   4   8      179.53      177.92      2.06 o 
   2   4   8       22.81       22.39      0.38 o 
   3   4   8      381.36      371.11      3.37 o 
   4   4   8       12.88       15.96      0.41 o 
   5   4   8        5.62        6.00      0.27 o 
   6   4   8       46.00       45.93      0.79 o 
   7   4   8       37.98       36.31      0.67 o 
   8   4   8       25.19       25.23      0.56 o 
   9   4   8        6.04        4.54      0.45 o 
  10   4   8      323.76      316.56      4.33 o 
  11   4   8       28.37       27.20      0.80 o 
  12   4   8       17.28       16.69      0.70 o 
  -2   5   8        6.80        7.76      0.50 o 
  -1   5   8      159.61      155.38      2.32 o 
   0   5   8       36.74       35.44      0.73 o 
   1   5   8      106.93      105.46      1.45 o 
   2   5   8       65.37       61.42      0.81 o 
   3   5   8       35.15       36.27      0.56 o 
   4   5   8      104.38      105.47      1.18 o 
   5   5   8       84.20       91.15      1.04 o 
   6   5   8      312.77      314.00      3.59 o 
   7   5   8       96.30      104.69      1.61 o 
   8   5   8       68.01       65.74      1.10 o 
   9   5   8       64.34       63.77      1.19 o 
  10   5   8       34.11       33.32      1.27 o 
  11   5   8      113.45      113.32      1.98 o 
  12   5   8        8.84       11.00      0.63 o 
  -1   6   8       21.30       20.97      1.19 o 
   0   6   8       77.67       75.76      1.20 o 
   1   6   8       26.38       26.07      0.63 o 
   2   6   8       59.77       61.80      0.98 o 
   3   6   8       56.51       53.65      0.83 o 
   4   6   8       27.45       27.86      0.49 o 
   5   6   8       84.31       85.42      1.00 o 
   6   6   8       10.57       12.39      0.42 o 
   7   6   8      122.39      123.80      2.02 o 
   8   6   8        8.12        8.26      0.54 o 
   9   6   8      261.07      255.60      5.27 o 
  10   6   8      119.80      122.49      2.40 o 
  11   6   8       13.12       11.10      0.71 o 
  12   6   8       27.23       29.70      1.04 o 
   0   7   8        1.30        1.49      0.43 o 
   1   7   8      136.07      135.78      3.15 o 
   2   7   8       27.52       26.02      0.70 o 
   3   7   8       88.51       83.62      1.50 o 
   4   7   8        1.85        1.80      0.39 o 
   5   7   8       40.63       40.50      0.86 o 
   6   7   8      329.86      339.08      3.90 o 
   7   7   8        0.90        0.98      0.28 o 
   8   7   8      182.66      188.84      3.36 o 
   9   7   8       12.51       10.60      0.67 o 
  10   7   8      125.19      134.62      2.71 o 
  11   7   8       13.67       13.03      0.75 o 
  12   7   8        1.53        0.71      0.44 o 
   1   8   8       12.15       14.44      0.73 o 
   2   8   8       12.37       12.08      0.66 o 
   3   8   8        9.44        9.50      0.59 o 
   4   8   8        6.62        8.04      0.46 o 
   5   8   8       23.36       21.89      0.69 o 
   6   8   8      140.72      148.40      2.25 o 
   7   8   8       39.90       42.25      1.15 o 
   8   8   8       61.89       63.86      1.15 o 
   9   8   8      203.97      201.86      3.60 o 
  10   8   8        0.02       -0.40      0.40 o 
  11   8   8       13.28       15.67      1.53 o 
  12   8   8        0.15        1.35      0.48 o 
   2   9   8        1.27        1.63      0.45 o 
   3   9   8        9.42        9.61      0.82 o 
   4   9   8       83.52       83.09      1.76 o 
   5   9   8       36.27       38.41      0.93 o 
   6   9   8       45.66       42.45      0.97 o 
   7   9   8       68.41       70.16      2.38 o 
   8   9   8       46.05       45.27      1.93 o 
   9   9   8       14.75       15.66      0.95 o 
  10   9   8       29.26       38.41      2.03 o 
  11   9   8       14.23       13.95      1.41 o 
   4  10   8        0.19        0.51      0.55 o 
   5  10   8       11.68       13.29      0.78 o 
   6  10   8       63.11       63.05      1.27 o 
   7  10   8        0.17       -0.40      0.40 o 
   8  10   8       35.06       37.27      1.15 o 
   9  10   8        4.19        5.87      0.78 o 
  10  10   8       74.63       76.37      2.97 o 
   7  11   8        7.96        7.62      0.64 o 
   8  11   8        2.82        2.60      0.52 o 
  -2  -9   9       10.99       10.84      0.76 o 
  -1  -9   9        9.84       10.37      0.94 o 
   0  -9   9       11.65       17.25      0.99 o 
   1  -9   9       38.66       43.46      1.40 o 
  -3  -8   9       39.47       40.96      0.84 o 
  -2  -8   9        1.89        1.31      0.46 o 
  -1  -8   9       26.75       30.18      1.10 o 
   0  -8   9       15.33       18.85      0.76 o 
   1  -8   9       65.69       60.92      1.33 o 
   2  -8   9        0.56        0.75      0.32 o 
   3  -8   9        3.33        4.31      0.57 o 
   4  -8   9        6.98        8.95      0.69 o 
  -4  -7   9       61.12       67.29      1.14 o 
  -3  -7   9        0.27        0.73      0.28 o 
  -2  -7   9       55.92       53.52      1.13 o 
  -1  -7   9       16.57       13.86      0.67 o 
   0  -7   9      141.68      148.84      2.42 o 
   1  -7   9       17.11       17.84      1.04 o 
   2  -7   9       44.04       49.63      1.15 o 
   3  -7   9       38.21       40.58      0.89 o 
   4  -7   9       16.54       14.61      0.68 o 
   5  -7   9       14.48       14.53      1.18 o 
  -4  -6   9       15.86       17.59      0.52 o 
  -3  -6   9        0.31        0.14      0.23 o 
  -2  -6   9       65.85       67.60      0.91 o 
  -1  -6   9       10.95       15.56      0.58 o 
   0  -6   9        4.88        4.49      0.36 o 
   1  -6   9      184.78      186.78      2.87 o 
   2  -6   9       70.76       75.20      1.44 o 
   3  -6   9       37.95       50.92      1.12 o 
   4  -6   9        3.19        3.87      0.41 o 
   5  -6   9       38.29       39.48      0.98 o 
   6  -6   9       18.73       19.51      0.75 o 
  -5  -5   9       79.20       82.88      2.25 o 
  -4  -5   9        1.89        2.50      0.36 o 
  -3  -5   9       53.92       56.81      1.09 o 
  -2  -5   9      111.34      103.25      1.22 o 
  -1  -5   9      125.51      128.01      1.57 o 
   0  -5   9      212.55      203.66      2.43 o 
   1  -5   9        6.80        9.66      0.48 o 
   2  -5   9      134.85      135.65      1.97 o 
   3  -5   9        0.17        1.00      0.32 o 
   4  -5   9       85.97       89.91      1.58 o 
   5  -5   9        5.28        5.67      0.45 o 
   6  -5   9        2.94        4.28      0.42 o 
   7  -5   9        6.88        6.70      0.63 o 
  -5  -4   9       42.29       45.96      1.44 o 
  -4  -4   9       37.54       42.02      0.95 o 
  -3  -4   9        1.93        1.02      0.24 o 
  -2  -4   9       66.48       69.12      0.90 o 
  -1  -4   9        1.42        1.39      0.19 o 
   0  -4   9      149.85      153.48      1.68 o 
   1  -4   9       49.70       52.37      1.19 o 
   2  -4   9      245.90      229.91      3.03 o 
   3  -4   9      357.79      336.29      4.71 o 
   4  -4   9        0.22        0.93      0.26 o 
   5  -4   9      132.94      142.02      2.24 o 
   6  -4   9        1.76        1.59      0.34 o 
   7  -4   9       62.42       64.98      2.13 o 
   8  -4   9       18.85       15.60      1.27 o 
  -5  -3   9       19.69       21.97      0.74 o 
  -4  -3   9       36.22       35.26      0.87 o 
  -3  -3   9       72.80       84.54      1.29 o 
  -2  -3   9       37.94       40.59      0.74 o 
  -1  -3   9      235.73      245.48      2.44 o 
   0  -3   9        6.54        4.88      0.25 o 
   1  -3   9      277.92      284.46      2.94 o 
   2  -3   9      179.28      168.87      2.30 o 
   3  -3   9        5.36        9.79      0.48 o 
   4  -3   9        1.99        1.00      0.25 o 
   5  -3   9       47.25       47.04      1.01 o 
   6  -3   9        0.80        2.57      0.43 o 
   7  -3   9        7.14        4.63      0.41 o 
   8  -3   9       54.66       54.09      1.54 o 
   9  -3   9        1.17        6.66      0.93 o 
  -4  -2   9        0.24        0.06      0.31 o 
  -3  -2   9      132.58      132.74      1.82 o 
  -2  -2   9       76.10       76.08      1.53 o 
  -1  -2   9      173.22      163.92      1.72 o 
   0  -2   9      292.77      294.68      2.95 o 
   1  -2   9      100.12       93.96      1.35 o 
   2  -2   9      228.92      224.32      2.52 o 
   3  -2   9       89.53       89.69      1.44 o 
   4  -2   9      106.30      107.60      1.74 o 
   5  -2   9       38.41       38.94      0.90 o 
   6  -2   9       15.88       12.99      0.58 o 
   7  -2   9      143.59      134.44      2.63 o 
   8  -2   9        2.33        0.94      0.42 o 
   9  -2   9       43.61       47.68      1.37 o 
  10  -2   9        2.06        1.89      0.77 o 
  -4  -1   9       54.79       60.05      1.67 o 
  -3  -1   9       42.49       38.34      0.79 o 
  -2  -1   9      385.49      376.46      4.41 o 
  -1  -1   9       27.95       20.39      0.50 o 
   0  -1   9      211.28      202.87      2.01 o 
   1  -1   9      227.48      222.12      2.18 o 
   2  -1   9       24.36       27.13      0.50 o 
   3  -1   9       61.92       66.35      0.87 o 
   4  -1   9      189.48      185.36      2.48 o 
   5  -1   9      293.14      295.70      4.46 o 
   6  -1   9       16.67       14.42      1.03 o 
   7  -1   9       23.33       20.86      0.86 o 
   8  -1   9       55.52       53.59      2.82 o 
   9  -1   9       22.98       23.09      0.96 o 
  10  -1   9       34.12       34.48      1.73 o 
  -4   0   9        3.44        3.74      0.60 o 
  -3   0   9       84.62      102.55      2.65 o 
  -2   0   9        0.87        0.50      0.28 o 
  -1   0   9      112.84      105.94      1.51 o 
   0   0   9       25.93       24.22      0.49 o 
   1   0   9      243.24      246.50      2.39 o 
   2   0   9      176.78      166.32      1.60 o 
   4   0   9       48.45       45.70      0.63 o 
   5   0   9       67.59       68.47      1.08 o 
   6   0   9      123.09      123.15      2.41 o 
   7   0   9        2.67        1.58      0.40 o 
   8   0   9      225.05      221.01      3.98 o 
  10   0   9      161.96      158.64      4.60 o 
  11   0   9        4.85        2.86      0.86 o 
  -4   1   9        1.90        2.31      0.85 o 
  -3   1   9       15.46       18.51      0.68 o 
  -2   1   9      177.38      176.30      2.73 o 
  -1   1   9      109.85      105.72      1.48 o 
   0   1   9      343.54      343.62      3.59 o 
   1   1   9      337.37      324.88      3.15 o 
   2   1   9        4.47        4.95      0.33 o 
   3   1   9       11.63       10.07      0.66 o 
   4   1   9      341.35      321.85      3.39 o 
   5   1   9      328.85      327.00      4.00 o 
   6   1   9        0.55        0.36      0.21 o 
   7   1   9      818.32      807.54     10.30 o 
   8   1   9        0.24        0.79      0.39 o 
   9   1   9       21.74       21.49      0.94 o 
  10   1   9        0.10       -0.24      0.43 o 
  11   1   9       25.73       22.84      1.49 o 
  -3   2   9       34.61       40.67      0.98 o 
  -2   2   9        8.58        7.61      0.41 o 
  -1   2   9       26.89       24.47      0.62 o 
   0   2   9       30.27       29.77      0.55 o 
   1   2   9        2.02        1.27      0.24 o 
   2   2   9       87.76       88.05      1.11 o 
   3   2   9      124.16      121.62      1.32 o 
   4   2   9       17.60       17.07      0.41 o 
   5   2   9      237.78      225.74      2.63 o 
   6   2   9      166.78      170.57      3.23 o 
   7   2   9       32.84       30.23      0.72 o 
   8   2   9        4.41        5.09      0.36 o 
   9   2   9      363.38      355.63      4.78 o 
  10   2   9      281.49      274.15      3.81 o 
  11   2   9        0.14        0.72      0.57 o 
  -2   3   9        0.47        0.25      0.34 o 
  -1   3   9       61.14       61.27      1.04 o 
   0   3   9      125.77      124.38      1.68 o 
   1   3   9       52.46       51.06      0.83 o 
   2   3   9      219.48      221.30      2.36 o 
   4   3   9       57.59       53.12      0.72 o 
   5   3   9      161.80      158.38      1.94 o 
   6   3   9       17.36       18.28      0.54 o 
   7   3   9      179.06      181.11      2.59 o 
   8   3   9      225.62      218.03      3.07 o 
   9   3   9       32.24       34.85      0.82 o 
  10   3   9        0.11        0.12      0.30 o 
  11   3   9       21.34       23.81      0.75 o 
  12   3   9        0.15        1.26      0.42 o 
  -2   4   9       19.58       18.70      0.88 o 
  -1   4   9        3.93        5.11      0.43 o 
   0   4   9       88.94       89.26      1.77 o 
   1   4   9        3.52        3.64      0.37 o 
   2   4   9      381.09      388.33      3.97 o 
   3   4   9        5.68        5.05      0.29 o 
   4   4   9       47.60       49.03      0.78 o 
   5   4   9      154.78      160.15      1.98 o 
   6   4   9       34.44       31.25      0.71 o 
   7   4   9      288.76      279.56      5.68 o 
   8   4   9        1.03        1.54      0.29 o 
   9   4   9      201.35      200.69      2.89 o 
  10   4   9       72.95       73.21      1.35 o 
  11   4   9        2.37        1.80      0.37 o 
  12   4   9        9.40        8.60      0.53 o 
  -1   5   9       47.92       49.92      2.22 o 
   0   5   9        8.36        7.57      0.47 o 
   1   5   9      166.43      159.43      2.40 o 
   2   5   9       11.66       11.65      0.53 o 
   3   5   9       45.25       45.85      0.72 o 
   4   5   9        0.84        0.47      0.19 o 
   5   5   9      107.14      108.36      1.22 o 
   6   5   9      146.63      141.56      2.59 o 
   7   5   9       17.72       18.01      0.58 o 
   8   5   9      129.29      124.53      2.46 o 
   9   5   9        8.43        8.90      0.48 o 
  10   5   9       27.84       27.82      0.79 o 
  11   5   9        0.16        0.39      0.34 o 
  12   5   9       69.12       69.76      1.38 o 
   0   6   9       28.60       31.82      0.85 o 
   1   6   9       24.63       24.57      0.76 o 
   2   6   9      162.01      159.72      3.66 o 
   3   6   9       12.10       12.67      0.49 o 
   4   6   9      288.83      289.57      5.24 o 
   5   6   9       66.15       66.45      0.86 o 
   6   6   9       96.78      103.29      1.34 o 
   7   6   9       81.01       80.85      1.49 o 
   8   6   9       68.12       68.32      1.35 o 
   9   6   9      117.53      120.23      2.53 o 
  10   6   9       23.52       22.06      0.88 o 
  11   6   9      196.45      194.03      3.54 o 
  12   6   9       27.79       23.61      0.96 o 
   1   7   9       26.82       25.33      1.22 o 
   2   7   9        2.52        1.45      0.56 o 
   3   7   9       17.07       14.60      0.71 o 
   4   7   9        0.24       -0.29      0.29 o 
   5   7   9       85.05       86.72      2.44 o 
   6   7   9        0.10        0.21      0.35 o 
   7   7   9      372.39      379.52      6.25 o 
   8   7   9       31.28       32.25      1.60 o 
   9   7   9       40.20       40.33      1.17 o 
  10   7   9       92.78       92.11      1.98 o 
  11   7   9        1.65        1.83      0.48 o 
  12   7   9        9.10        8.69      0.67 o 
   2   8   9        0.19        0.13      0.55 o 
   3   8   9        0.50        0.43      0.54 o 
   4   8   9       93.01       94.45      3.82 o 
   5   8   9       47.66       52.31      1.10 o 
   6   8   9       74.50       75.49      1.37 o 
   7   8   9       11.66       10.93      0.96 o 
   8   8   9       16.22       16.15      1.40 o 
   9   8   9        0.28       -0.19      0.43 o 
  10   8   9       43.90       44.51      1.27 o 
  11   8   9       41.24       41.95      1.26 o 
   4   9   9       17.27       19.15      1.10 o 
   5   9   9        9.02        9.26      0.54 o 
   6   9   9       48.50       52.17      1.30 o 
   7   9   9       65.04       64.66      1.55 o 
   8   9   9        3.92        3.18      0.49 o 
   9   9   9       33.13       38.68      2.03 o 
  10   9   9        6.56        3.91      1.04 o 
  11   9   9        8.86        7.17      1.18 o 
   6  10   9        1.99        2.07      0.49 o 
   7  10   9        4.82        5.92      0.60 o 
   8  10   9        1.20        2.12      0.49 o 
   9  10   9       24.51       22.98      1.70 o 
  -1  -8  10       60.40       68.27      1.76 o 
   0  -8  10       12.45       10.35      0.77 o 
   1  -8  10       13.17       15.56      0.90 o 
   2  -8  10        3.34        4.30      0.62 o 
  -2  -7  10       27.65       36.54      0.89 o 
  -1  -7  10       20.62       20.80      1.03 o 
   0  -7  10        0.27        0.75      0.46 o 
   1  -7  10        1.69        1.59      0.39 o 
   2  -7  10       74.19       72.83      1.48 o 
   3  -7  10        8.92       12.54      0.79 o 
   4  -7  10       41.67       48.99      1.49 o 
  -3  -6  10        5.63        4.30      0.36 o 
  -2  -6  10        9.85       10.09      0.45 o 
  -1  -6  10        5.20        6.30      0.52 o 
   0  -6  10      142.61      149.74      2.23 o 
   1  -6  10       13.17       13.84      0.85 o 
   2  -6  10        7.70        6.17      0.48 o 
   3  -6  10       48.77       49.05      1.58 o 
   4  -6  10        8.56        8.39      0.64 o 
   5  -6  10       14.27       15.21      0.70 o 
   6  -6  10        2.02        2.57      0.43 o 
  -3  -5  10       77.11       82.11      1.46 o 
  -2  -5  10       22.49       21.01      0.62 o 
  -1  -5  10       73.94       75.63      1.08 o 
   0  -5  10        0.22        1.06      0.30 o 
   1  -5  10       55.30       53.85      1.02 o 
   2  -5  10      138.05      129.11      2.13 o 
   3  -5  10       75.12       84.84      1.57 o 
   4  -5  10       61.93       66.27      1.61 o 
   5  -5  10        6.45        6.65      0.49 o 
   6  -5  10       76.80       78.05      3.17 o 
   7  -5  10        1.12        1.20      0.39 o 
  -3  -4  10       53.59       51.03      1.27 o 
  -2  -4  10        0.32        0.34      0.26 o 
  -1  -4  10       72.85       81.02      1.13 o 
   0  -4  10      124.29      133.28      1.62 o 
   1  -4  10        2.25        2.09      0.31 o 
   2  -4  10       75.51       76.69      1.43 o 
   3  -4  10        1.98        1.41      0.33 o 
   4  -4  10       76.36       78.28      1.78 o 
   5  -4  10        1.51        0.82      0.33 o 
   6  -4  10       45.48       47.51      1.09 o 
   7  -4  10        4.51        5.29      0.47 o 
   8  -4  10        9.05       12.46      0.87 o 
  -3  -3  10        0.62        0.92      0.40 o 
  -2  -3  10      118.70      118.40      1.92 o 
  -1  -3  10      105.81      107.21      1.37 o 
   0  -3  10       38.94       39.17      0.84 o 
   1  -3  10      297.17      289.97      3.12 o 
   2  -3  10       11.49       11.93      0.60 o 
   3  -3  10      135.17      135.03      2.50 o 
   4  -3  10       10.74       11.93      0.58 o 
   5  -3  10       21.71       24.23      0.75 o 
   6  -3  10       71.44       69.77      1.36 o 
   7  -3  10       30.51       34.41      0.92 o 
   8  -3  10        9.74       13.14      0.80 o 
  -3  -2  10       20.82       25.11      0.75 o 
  -2  -2  10        0.52        0.75      0.39 o 
  -1  -2  10      117.66      118.55      1.47 o 
   0  -2  10        6.86        3.93      0.28 o 
   1  -2  10      126.84      123.13      1.49 o 
   2  -2  10       22.62       25.58      0.82 o 
   3  -2  10      222.22      207.47      3.06 o 
   4  -2  10       18.82       17.93      0.80 o 
   5  -2  10       16.37       16.88      0.80 o 
   6  -2  10       92.72       94.01      1.65 o 
   7  -2  10        5.75        4.40      0.53 o 
   8  -2  10       45.00       45.78      1.34 o 
   9  -2  10       15.42       12.49      0.80 o 
  -3  -1  10       36.64       34.46      1.06 o 
  -2  -1  10       22.42       25.08      0.86 o 
  -1  -1  10        0.09        0.27      0.28 o 
   0  -1  10      260.49      259.59      2.82 o 
   1  -1  10       67.14       63.35      0.91 o 
   2  -1  10      271.33      261.96      2.82 o 
   3  -1  10       20.91       18.82      0.50 o 
   4  -1  10        4.92        6.29      0.30 o 
   5  -1  10        8.93        4.83      0.48 o 
   6  -1  10       88.67       78.19      1.77 o 
   7  -1  10       76.12       69.72      1.67 o 
   8  -1  10        9.44        9.22      0.67 o 
   9  -1  10       21.64       21.12      0.97 o 
  10  -1  10        0.02       -0.23      0.45 o 
  -3   0  10        0.78       -0.48      0.82 o 
  -2   0  10        2.97        4.71      0.47 o 
  -1   0  10      141.45      143.42      3.55 o 
   0   0  10       32.03       33.78      0.70 o 
   1   0  10      110.14      106.09      1.33 o 
   2   0  10        2.68        1.72      0.22 o 
   3   0  10      105.62       99.22      1.56 o 
   4   0  10       47.02       44.60      0.86 o 
   5   0  10      323.78      311.84      5.07 o 
   6   0  10      183.79      173.43      3.23 o 
   7   0  10       30.95       27.45      1.12 o 
   8   0  10      123.97      117.62      2.43 o 
   9   0  10        8.68        7.94      0.66 o 
  10   0  10       33.23       49.77      2.68 o 
  -2   1  10        7.00        7.94      1.04 o 
  -1   1  10        8.70       10.44      0.88 o 
   0   1  10       64.10       60.99      1.16 o 
   1   1  10       18.26       19.77      0.76 o 
   2   1  10      129.59      129.10      1.68 o 
   3   1  10        2.22        2.33      0.24 o 
   4   1  10       42.90       40.91      1.10 o 
   5   1  10       11.46       10.17      0.91 o 
   6   1  10      402.36      385.12      6.20 o 
   7   1  10        1.95        1.63      0.29 o 
   8   1  10       54.57       56.58      1.82 o 
   9   1  10       17.91       18.04      0.89 o 
  10   1  10       49.62       45.26      1.37 o 
  11   1  10       73.92       76.07      1.90 o 
  -2   2  10       22.54       26.04      1.61 o 
  -1   2  10        1.20        1.38      0.73 o 
   0   2  10       68.50       65.26      1.62 o 
   1   2  10       82.97       79.39      1.38 o 
   2   2  10        0.63        1.18      0.44 o 
   3   2  10       57.21       55.62      0.87 o 
   4   2  10       73.12       68.12      1.09 o 
   5   2  10      230.57      226.80      3.15 o 
   6   2  10       10.72       11.58      1.00 o 
   7   2  10        4.11        4.27      0.35 o 
   8   2  10       46.63       46.84      0.97 o 
   9   2  10       97.70       92.71      1.56 o 
  10   2  10       14.31       14.13      0.61 o 
  11   2  10       25.10       23.06      1.36 o 
  -1   3  10       56.63       55.42      1.70 o 
   0   3  10       20.15       20.84      0.95 o 
   1   3  10      120.05      124.25      2.74 o 
   2   3  10        5.71        5.30      0.34 o 
   3   3  10      127.95      121.06      2.04 o 
   4   3  10        6.36        5.28      0.41 o 
   5   3  10      139.01      140.16      1.93 o 
   6   3  10      370.83      371.93      6.05 o 
   7   3  10        9.14        7.24      0.49 o 
   8   3  10       59.27       55.26      1.08 o 
   9   3  10       35.06       35.95      1.08 o 
  10   3  10       48.26       48.17      1.04 o 
  11   3  10       44.23       42.52      1.01 o 
  -1   4  10       26.31       24.94      0.97 o 
   0   4  10       21.25       20.91      0.87 o 
   1   4  10        6.04        6.70      0.45 o 
   2   4  10        0.49        0.45      0.25 o 
   3   4  10      103.49      106.96      1.51 o 
   4   4  10      424.02      419.96      4.86 o 
   5   4  10       49.15       47.48      0.85 o 
   6   4  10       34.61       36.25      0.90 o 
   7   4  10        2.18        2.52      0.50 o 
   8   4  10        8.04        8.16      0.55 o 
   9   4  10       10.77       10.45      0.77 o 
  10   4  10       36.94       34.55      0.88 o 
  11   4  10       97.23       93.13      1.65 o 
   0   5  10      101.26      104.45      2.33 o 
   1   5  10       25.70       30.13      1.77 o 
   2   5  10      122.40      125.33      1.99 o 
   3   5  10      323.00      320.64      3.82 o 
   4   5  10        4.08        4.09      0.34 o 
   5   5  10       92.45       91.10      1.34 o 
   6   5  10        6.80        6.20      0.43 o 
   7   5  10       87.17       87.74      2.42 o 
   8   5  10       10.94       11.15      1.27 o 
   9   5  10       89.79       86.88      1.85 o 
  10   5  10      169.12      171.67      2.61 o 
  11   5  10       36.99       36.68      0.95 o 
   1   6  10       19.89       22.26      0.92 o 
   2   6  10        0.63        0.39      0.42 o 
   3   6  10       56.35       59.99      1.46 o 
   4   6  10        7.82        6.71      0.58 o 
   5   6  10       56.51       59.71      1.02 o 
   6   6  10      151.67      157.24      2.38 o 
   7   6  10       11.07        9.74      0.73 o 
   8   6  10      340.01      342.73      5.75 o 
   9   6  10        2.12        2.54      0.47 o 
  10   6  10       69.25       69.63      2.22 o 
  11   6  10        8.36        7.76      0.69 o 
   2   7  10       27.19       29.30      1.31 o 
   3   7  10       15.12       14.66      1.00 o 
   4   7  10        0.30       -0.08      0.36 o 
   5   7  10       75.25       75.42      1.48 o 
   6   7  10       12.28       10.46      1.12 o 
   7   7  10       68.05       66.93      1.56 o 
   8   7  10        0.08        0.69      0.45 o 
   9   7  10       55.96       56.29      1.44 o 
  10   7  10        0.01       -0.42      0.42 o 
  11   7  10        7.72        7.88      0.65 o 
   4   8  10       18.53       18.88      1.10 o 
   5   8  10       23.11       22.60      1.63 o 
   6   8  10       58.10       59.44      1.94 o 
   7   8  10       11.56       13.00      1.29 o 
   8   8  10       54.22       52.84      2.30 o 
   9   8  10       11.60        9.10      0.65 o 
  10   8  10       25.09       30.57      1.08 o 
   6   9  10       10.25       12.51      0.78 o 
   7   9  10        0.71        0.57      0.45 o 
   8   9  10       19.02       22.01      1.62 o 
   9   9  10        9.65        9.33      1.25 o 
   1  -7  11       86.17       86.22      2.04 o 
  -1  -6  11       12.08       11.27      0.50 o 
   0  -6  11       44.83       47.40      1.15 o 
   1  -6  11        6.98        7.26      0.53 o 
   2  -6  11        7.70        7.24      0.54 o 
   3  -6  11        1.03        0.56      0.46 o 
   4  -6  11       49.77       59.36      1.59 o 
  -1  -5  11       14.51       15.89      0.56 o 
   0  -5  11       16.78       19.32      0.74 o 
   1  -5  11       46.64       49.56      1.01 o 
   2  -5  11       29.37       33.21      1.33 o 
   3  -5  11       19.43       18.17      0.73 o 
   4  -5  11        0.15        0.31      0.44 o 
   5  -5  11       36.42       44.60      1.34 o 
   6  -5  11       16.43       20.58      0.80 o 
  -2  -4  11        5.93        6.34      1.13 o 
  -1  -4  11       31.15       31.11      0.72 o 
   0  -4  11        0.35        0.91      0.30 o 
   1  -4  11      131.79      141.24      1.72 o 
   2  -4  11       55.12       52.46      1.31 o 
   3  -4  11       16.80       19.68      0.73 o 
   4  -4  11       44.84       44.26      1.29 o 
   5  -4  11        6.45        5.53      0.58 o 
   6  -4  11        4.55        4.89      0.47 o 
   7  -4  11        0.15        0.43      0.37 o 
  -2  -3  11       45.55       45.66      1.22 o 
  -1  -3  11       15.69       16.65      0.59 o 
   0  -3  11      196.89      205.77      2.35 o 
   1  -3  11        7.20       10.29      0.50 o 
   2  -3  11       16.32       15.64      0.47 o 
   3  -3  11       11.23       10.15      0.54 o 
   4  -3  11       42.57       45.19      1.28 o 
   5  -3  11       25.61       27.59      1.01 o 
   6  -3  11        6.02        6.71      0.50 o 
   7  -3  11       65.12       66.84      1.38 o 
   8  -3  11        0.76        0.32      0.48 o 
  -2  -2  11       54.77       49.16      1.27 o 
  -1  -2  11        9.15        9.10      0.60 o 
   0  -2  11       28.01       31.55      0.65 o 
   1  -2  11       63.28       68.08      1.11 o 
   2  -2  11        0.06        0.04      0.21 o 
   3  -2  11       48.16       51.49      0.90 o 
   4  -2  11       10.46        8.13      0.75 o 
   5  -2  11       96.10       92.92      2.04 o 
   6  -2  11        1.03        0.98      0.43 o 
   7  -2  11       11.56       11.90      0.86 o 
   8  -2  11       23.49       21.75      1.12 o 
   9  -2  11       13.86       12.79      1.85 o 
  -2  -1  11        1.39        1.87      0.43 o 
  -1  -1  11       66.21       69.64      2.06 o 
   0  -1  11       78.59       84.97      1.38 o 
   1  -1  11       29.92       24.45      0.56 o 
   2  -1  11       15.51       14.62      0.45 o 
   3  -1  11       13.01       11.64      0.44 o 
   4  -1  11      121.38      118.11      1.61 o 
   5  -1  11        1.45        0.87      0.62 o 
   6  -1  11       54.83       52.26      2.00 o 
   7  -1  11       70.05       73.16      1.76 o 
   8  -1  11       29.72       24.36      1.02 o 
   9  -1  11       42.57       40.46      1.31 o 
  -1   0  11       13.71       12.63      1.07 o 
   1   0  11        0.30        0.47      0.25 o 
   2   0  11       46.56       45.72      0.84 o 
   3   0  11        4.43        4.82      0.34 o 
   4   0  11       69.10       63.47      1.14 o 
   5   0  11       47.10       44.88      1.08 o 
   6   0  11       17.53       16.44      2.05 o 
   7   0  11      242.59      230.59      4.19 o 
   8   0  11        4.91        4.60      0.58 o 
   9   0  11      105.27      100.25      2.25 o 
  10   0  11        1.75        0.83      0.51 o 
  -1   1  11       42.04       44.88      2.05 o 
   0   1  11        2.84        3.42      0.45 o 
   1   1  11       97.21       97.80      1.64 o 
   2   1  11       29.15       24.97      0.62 o 
   3   1  11       15.69       15.40      0.73 o 
   4   1  11       87.12       79.96      1.36 o 
   5   1  11        6.92        6.37      0.45 o 
   6   1  11      141.64      138.72      2.53 o 
   7   1  11        1.91        1.58      0.35 o 
   8   1  11      131.44      128.57      2.65 o 
   9   1  11        0.54        0.28      0.54 o 
  10   1  11       43.72       44.18      1.38 o 
   0   2  11       26.94       30.48      0.97 o 
   1   2  11       12.16       12.32      0.63 o 
   2   2  11       39.76       42.03      0.93 o 
   3   2  11       18.72       19.43      0.56 o 
   4   2  11       67.15       65.17      1.39 o 
   5   2  11        0.92        0.56      0.34 o 
   6   2  11      112.18      107.05      2.94 o 
   7   2  11      573.76      571.45      9.10 o 
   8   2  11       30.29       28.53      0.78 o 
   9   2  11       20.78       22.99      0.72 o 
  10   2  11        1.81        1.95      0.36 o 
   0   3  11       35.90       35.73      1.84 o 
   1   3  11       19.52       18.47      1.40 o 
   2   3  11       81.83       83.71      1.48 o 
   3   3  11       11.78       13.63      0.73 o 
   4   3  11        1.62        1.59      0.29 o 
   5   3  11      181.57      177.04      2.27 o 
   6   3  11       77.73       77.95      1.65 o 
   7   3  11       51.94       50.01      1.24 o 
   8   3  11        0.58        0.19      0.36 o 
   9   3  11       52.01       54.79      1.13 o 
  10   3  11        9.49       10.54      0.74 o 
  11   3  11        8.24        8.85      0.53 o 
   1   4  11       93.06       94.10      3.07 o 
   2   4  11        9.59        8.93      1.05 o 
   3   4  11       66.10       67.13      1.96 o 
   4   4  11       30.45       29.46      0.70 o 
   5   4  11       91.55       92.27      1.37 o 
   6   4  11      182.42      179.47      3.22 o 
   7   4  11       37.93       35.05      1.29 o 
   8   4  11       43.51       41.04      1.13 o 
   9   4  11        0.99        0.44      0.40 o 
  10   4  11       11.22       10.74      0.58 o 
  11   4  11       29.66       30.48      0.89 o 
   2   5  11       70.36       77.01      2.70 o 
   3   5  11       12.83       10.46      0.74 o 
   4   5  11      137.51      138.70      2.05 o 
   5   5  11       79.52       82.11      1.28 o 
   6   5  11       48.21       49.22      1.08 o 
   7   5  11       62.84       63.88      1.51 o 
   8   5  11       61.69       59.36      1.86 o 
   9   5  11      114.39      113.50      2.29 o 
  10   5  11        0.11        0.11      0.41 o 
  11   5  11       54.30       58.50      1.25 o 
   3   6  11       11.79       12.58      1.16 o 
   4   6  11        2.08        0.98      0.49 o 
   5   6  11       71.71       75.98      1.50 o 
   6   6  11       81.31       87.51      1.57 o 
   7   6  11       20.85       21.38      0.75 o 
   8   6  11        0.43        0.39      0.42 o 
   9   6  11       32.00       32.59      1.78 o 
  10   6  11       22.55       23.29      0.95 o 
   5   7  11       19.24       19.71      0.95 o 
   6   7  11        9.05        9.32      1.11 o 
   7   7  11        0.11       -0.36      0.41 o 
   8   7  11       52.16       53.73      1.41 o 
   9   7  11       24.28       23.78      0.97 o 
  10   7  11       13.32       11.69      1.61 o 
   6   8  11        8.28       11.77      1.28 o 
   7   8  11       38.08       42.08      2.06 o 
   8   8  11        1.58        1.51      0.84 o 
   1  -5  12        5.21        4.89      0.82 o 
   2  -5  12       10.15        8.77      0.58 o 
   3  -5  12        1.65        0.18      0.47 o 
   0  -4  12        1.67        2.74      0.45 o 
   1  -4  12        8.23        8.33      0.43 o 
   2  -4  12        2.65        3.34      0.50 o 
   3  -4  12       31.07       33.46      0.96 o 
   4  -4  12        2.37        2.73      0.51 o 
   5  -4  12       53.72       59.36      2.37 o 
   0  -3  12        8.08        7.97      0.43 o 
   1  -3  12       26.71       29.61      0.72 o 
   2  -3  12       70.41       74.84      1.09 o 
   3  -3  12       15.40       13.98      1.34 o 
   4  -3  12       62.46       66.99      1.68 o 
   5  -3  12        5.48        5.97      0.60 o 
   6  -3  12       45.89       47.89      1.60 o 
   7  -3  12        0.45        0.20      0.48 o 
   0  -2  12       11.77       10.68      0.48 o 
   1  -2  12       14.49       14.59      0.58 o 
   2  -2  12       71.79       68.14      1.02 o 
   3  -2  12       18.00       19.25      0.53 o 
   4  -2  12       18.48       16.56      0.86 o 
   5  -2  12       34.98       40.41      1.25 o 
   6  -2  12        0.04       -0.63      0.63 o 
   7  -2  12       43.55       40.82      1.85 o 
   0  -1  12       22.05       25.01      0.91 o 
   1  -1  12      107.66      120.94      2.30 o 
   2  -1  12       22.32       26.76      0.61 o 
   3  -1  12       28.94       23.43      0.57 o 
   4  -1  12        0.54        0.41      0.33 o 
   5  -1  12       52.69       49.89      1.20 o 
   6  -1  12       63.99       62.47      2.31 o 
   7  -1  12       25.41       24.88      1.48 o 
   8  -1  12       54.06       55.22      1.56 o 
   1   0  12        0.92        1.45      0.48 o 
   2   0  12       28.54       28.55      0.69 o 
   3   0  12       13.94       17.83      0.56 o 
   4   0  12       81.55       90.60      1.36 o 
   5   0  12       20.64       21.01      0.78 o 
   6   0  12       85.80       97.02      1.93 o 
   7   0  12       24.89       24.02      1.45 o 
   8   0  12       13.61       13.48      1.29 o 
   9   0  12        8.73        8.01      0.74 o 
   1   1  12       29.59       34.30      1.06 o 
   2   1  12       13.16       12.87      0.51 o 
   3   1  12       63.40       59.92      1.04 o 
   4   1  12       16.31       16.54      0.54 o 
   5   1  12      175.21      169.32      3.04 o 
   6   1  12        7.06        6.77      0.55 o 
   7   1  12       27.27       29.14      0.92 o 
   8   1  12       78.20       80.63      1.72 o 
   9   1  12       13.20       11.20      0.80 o 
   1   2  12       29.19       33.36      1.35 o 
   2   2  12        4.62        3.74      0.48 o 
   3   2  12       85.83       90.31      1.39 o 
   4   2  12       37.75       39.87      1.22 o 
   5   2  12        5.56        5.93      0.44 o 
   6   2  12      124.10      126.97      2.43 o 
   7   2  12        8.95        8.69      0.58 o 
   8   2  12       28.68       27.42      1.05 o 
   9   2  12        0.95        0.55      0.38 o 
   2   3  12       55.86       58.68      1.44 o 
   3   3  12       25.51       38.87      0.84 o 
   4   3  12       85.73       83.79      1.31 o 
   5   3  12       74.13       72.92      1.37 o 
   6   3  12       57.50       56.29      1.37 o 
   7   3  12       27.87       29.56      2.38 o 
   8   3  12       19.86       18.77      0.82 o 
   9   3  12        8.93       12.23      0.84 o 
  10   3  12        5.38        4.88      0.44 o 
   3   4  12       64.53       65.91      1.55 o 
   4   4  12       27.98       27.50      0.72 o 
   5   4  12      103.14      101.99      1.75 o 
   6   4  12        5.73        6.21      0.48 o 
   7   4  12       97.75       95.99      2.00 o 
   8   4  12       16.08       15.23      0.77 o 
   9   4  12        7.07        6.65      0.58 o 
  10   4  12       14.83       16.61      1.22 o 
   4   5  12       48.36       47.79      2.09 o 
   5   5  12        0.16       -0.13      0.41 o 
   6   5  12       77.61       77.78      1.47 o 
   7   5  12       22.24       22.88      0.79 o 
   8   5  12        1.26        1.22      0.45 o 
   9   5  12       21.68       20.95      0.90 o 
   5   6  12       45.77       48.22      1.49 o 
   6   6  12        0.69        3.61      0.63 o 
   7   6  12       22.64       24.54      0.97 o 
   8   6  12        2.50        1.96      0.48 o 
   9   6  12       44.75       48.59      1.36 o 
   3  -2  13        1.87        1.10      0.32 o 
   4  -2  13       73.67       77.82      1.43 o 
   5  -2  13        3.63        5.70      0.93 o 
   3  -1  13       71.97       76.06      1.42 o 
   4  -1  13        0.20       -0.13      0.31 o 
   5  -1  13       71.31       72.18      1.73 o 
   6  -1  13       11.88        9.48      1.07 o 
   3   0  13        7.63        7.42      0.85 o 
   4   0  13       16.48       15.72      0.77 o 
   5   0  13       13.45       14.75      0.72 o 
   6   0  13       35.82       33.74      1.01 o 
   7   0  13        0.07        0.18      0.46 o 
   3   1  13        6.84        6.32      0.48 o 
   4   1  13       45.16       44.77      1.27 o 
   5   1  13       10.90       10.52      0.57 o 
   6   1  13        3.53        4.15      0.48 o 
   7   1  13      116.45      113.59      2.26 o 
   4   2  13        1.74        3.34      0.42 o 
   5   2  13       77.15       78.98      1.48 o 
   6   2  13       67.65       65.88      1.55 o 
   7   2  13       17.67       17.56      0.82 o 
   8   2  13       13.75       13.61      1.23 o 
   5   3  13        2.99        2.58      0.41 o 
   6   3  13       27.01       25.64      0.82 o 
   7   3  13       20.50       21.18      0.88 o 
   8   3  13       51.41       51.24      2.22 o 
   6   4  13        0.20       -0.16      0.55 o 
   7   4  13       23.95       24.50      1.16 o 
                                                 
